# Supplementary material for: Identifying novel transcript biomarkers for hepatocellular carcinoma (HCC) using RNA-Seq datasets and machine learning
Source: BMC Cancer. 2021 Aug 27;21:962. doi: 10.1186/s12885-021-08704-9 (PMC8394105; doi:10.1186/s12885-021-08704-9)
Supplement: Supplementary file 2 — Additional file 2: Suppl. Table 1: The list of all HCC human cell models that were obtained from Cellosaurus. [file 12885_2021_8704_MOESM2_ESM.txt]

id	accession no	names	species	disease	comments
AHE-1	CVCL_LK89		Homo sapiens	Hepatocellular carcinoma
AKH12	CVCL_0C56		Homo sapiens	Hepatocellular carcinoma	From: Eisenbauer A.; Institute of Cancer Research of the Medical University of Vienna; Vienna; Austria.
AKH13	CVCL_0C57		Homo sapiens	Hepatocellular carcinoma	From: Eisenbauer A.; Institute of Cancer Research of the Medical University of Vienna; Vienna; Austria.
B76/Huh7	CVCL_U442	B76	Homo sapiens	Hepatocellular carcinoma	Sequence variation: Homozygous for TP53 p.Tyr220Cys (c.659A>G) (from parent cell line).
B76.1/Huh7	CVCL_U443	B76.1/Huh-7; B76.1	Homo sapiens	Hepatocellular carcinoma	Sequence variation: Homozygous for TP53 p.Tyr220Cys (c.659A>G) (from parent cell line).
BCLC-1	CVCL_LC46	Barcelona Clinic Liver Cancer-1	Homo sapiens	Hepatocellular carcinoma	Characteristics: Permissive for hepatitis C virus entry and replication.
BCLC-10	CVCL_LC52	Barcelona Clinic Liver Cancer-10	Homo sapiens	Hepatocellular carcinoma	Transformant: NCBI_TaxID; 10407; Hepatitis B virus (HBV).
BCLC-2	CVCL_LC47	Barcelona Clinic Liver Cancer-2	Homo sapiens	Hepatocellular carcinoma	Characteristics: Permissive for hepatitis C virus entry and replication.
BCLC-3	CVCL_LC48	Barcelona Clinic Liver Cancer-3	Homo sapiens	Hepatocellular carcinoma	Characteristics: Permissive for hepatitis C virus entry and replication.
BCLC-4	CVCL_LC49	Barcelona Clinic Liver Cancer-4	Homo sapiens	Hepatocellular carcinoma	Characteristics: Permissive for hepatitis C virus entry and replication.
BCLC-5	CVCL_LC50	Barcelona Clinic Liver Cancer-5	Homo sapiens	Hepatocellular carcinoma	Characteristics: Permissive for hepatitis C virus entry and replication.
BCLC-6	CVCL_LC51	Barcelona Clinic Liver Cancer-6	Homo sapiens	Hepatocellular carcinoma	Characteristics: Permissive for hepatitis C virus entry and replication.
BCLC-9	CVCL_9483	Barcelona Clinic Liver Cancer-9	Homo sapiens	Hepatocellular carcinoma	Transformant: NCBI_TaxID; 10407; Hepatitis B virus (HBV).
BEL-7405	CVCL_6569	Bel-7405; BEL 7405; Bel 7405; BEL7405	Homo sapiens	Hepatocellular carcinoma	Omics: Transcriptome analysis.
BLC-1	CVCL_0C42		Homo sapiens	Hepatocellular carcinoma
BLC-2	CVCL_0C43		Homo sapiens	Hepatocellular carcinoma
BLC-6	CVCL_0C45		Homo sapiens	Hepatocellular carcinoma
BLC-7	CVCL_0C46		Homo sapiens	Hepatocellular carcinoma
C-HC-20	CVCL_W518	cHc20; CHC20; HC-20	Homo sapiens	Hepatocellular carcinoma
C-HC-32	CVCL_RJ64	cHc32; CHC32	Homo sapiens	Hepatocellular carcinoma
C-HC-4	CVCL_W519	c-Hc-4; C-Hc4; cHc4; CHC4; HC-4	Homo sapiens	Hepatocellular carcinoma
Cali-1	CVCL_RP61		Homo sapiens	Hepatocellular carcinoma	Discontinued: ATCC; HTB-51; true.
CLC1	CVCL_RH12	Chinese Liver Cancer cell line 1	Homo sapiens	Hepatocellular carcinoma	Omics: Deep RNAseq analysis.
CLC11	CVCL_RH18	Chinese Liver Cancer cell line 11	Homo sapiens	Hepatocellular carcinoma	Omics: Genome sequenced.
CLC13	CVCL_RH19	Chinese Liver Cancer cell line 13	Homo sapiens	Hepatocellular carcinoma	Omics: Genome sequenced.
CLC16	CVCL_RH20	Chinese Liver Cancer cell line 16	Homo sapiens	Hepatocellular carcinoma	Omics: Genome sequenced.
CLC2	CVCL_RH13	Chinese Liver Cancer cell line 2	Homo sapiens	Hepatocellular carcinoma	Omics: Deep RNAseq analysis.
CLC4	CVCL_RH14	Chinese Liver Cancer cell line 4	Homo sapiens	Hepatocellular carcinoma	Omics: Deep RNAseq analysis.
CLC5	CVCL_RH15	Chinese Liver Cancer cell line 5	Homo sapiens	Hepatocellular carcinoma	Omics: Genome sequenced.
CLC6	CVCL_RH16	Chinese Liver Cancer cell line 6	Homo sapiens	Hepatocellular carcinoma	Omics: Deep RNAseq analysis.
CLC7	CVCL_RH17	Chinese Liver Cancer cell line 7	Homo sapiens	Hepatocellular carcinoma	Omics: Deep RNAseq analysis.
CPL0903	CVCL_V633		Homo sapiens	Hepatocellular carcinoma
CSQT-2	CVCL_M183		Homo sapiens	Hepatocellular carcinoma
DELSH-5	CVCL_LJ93	Delsh-5	Homo sapiens	Hepatocellular carcinoma	Transformant: NCBI_TaxID; 10407; Hepatitis B virus (HBV).
EHBC-512	CVCL_WI70		Homo sapiens	Hepatocellular carcinoma	Doubling time: 48 hours (DOI=10.3724/SP.J.1008.2009.01115).
F2.4E5	CVCL_A040	F2-4E5	Homo sapiens	Hepatocellular carcinoma	Derived from metastatic site: Ascites.
F2.5B6	CVCL_A041	F2-5B6	Homo sapiens	Hepatocellular carcinoma	Derived from metastatic site: Ascites.
FHCC-98	CVCL_L437		Homo sapiens	Hepatocellular carcinoma	Doubling time: 21.4 hours (PubMed=15133854).
FLC-4	CVCL_D204	FLC4; Functional Liver Cell-4	Homo sapiens	Hepatocellular carcinoma	Caution: FLC-4 is often stated to be synonymous with JHH-4 (CVCL_2787), but the patent reference (Patent=US5804441) seems to indicate that FLC-4 is derived from JHH-4 and has a different karyotype.
FOCUS	CVCL_7955	Focus; Friendship Of China and United States	Homo sapiens	Hepatocellular carcinoma	Transformant: NCBI_TaxID; 10407; Hepatitis B virus (HBV).
H2M	CVCL_M189	H2-M; H-2M	Homo sapiens	Hepatocellular carcinoma	Derived from metastatic site: Portal vein tumor thrombus.
H2P	CVCL_M190	H2-P; H-2P	Homo sapiens	Hepatocellular carcinoma
H4-M	CVCL_HE79		Homo sapiens	Hepatocellular carcinoma	Derived from metastatic site: Portal vein.
H4M	CVCL_M188		Homo sapiens	Hepatocellular carcinoma	Derived from metastatic site: Portal vein tumor thrombus.
HA22T/VGH	CVCL_7046	Ha22T/VGH; HA 22T/VGH; HA22T	Homo sapiens	Hepatocellular carcinoma	Transformant: NCBI_TaxID; 10407; Hepatitis B virus (HBV).
HA47T/VGH	CVCL_LJ94		Homo sapiens	Hepatocellular carcinoma	Transformant: NCBI_TaxID; 10407; Hepatitis B virus (HBV).
HA59T/VGH	CVCL_Y018	HA 59 T/VGH; Hepa59T/VGH; HEPA 59T/VGH; HA59T	Homo sapiens	Hepatocellular carcinoma	Transformant: NCBI_TaxID; 10407; Hepatitis B virus (HBV).
HAK-1A	CVCL_7957		Homo sapiens	Hepatocellular carcinoma	Sequence variation: TP53 p.Cys242Tyr (c.725G>A) (PubMed=8393423).
HAK-1B	CVCL_7958		Homo sapiens	Hepatocellular carcinoma	Sequence variation: TP53 p.Cys242Tyr (c.725G>A) (PubMed=8393423).
HAK-2	CVCL_W445		Homo sapiens	Hepatocellular carcinoma	HLA typing: A*02:01,11:01; B*38:01; C*12:03; DQA1*01:02; DQB1*06:04; DRB1*13:02 (PubMed=9178645).
HAK-3	CVCL_E419		Homo sapiens	Hepatocellular carcinoma	Doubling time: ~26 hours, at 52th passage (PubMed=10493947).
HAK-4	CVCL_JL52		Homo sapiens	Hepatocellular carcinoma	Derived from metastatic site: Peritoneal ascites.
HAK-5	CVCL_JL53		Homo sapiens	Hepatocellular carcinoma	Derived from metastatic site: Peritoneal ascites.
HAK-6	CVCL_JL54		Homo sapiens	Hepatocellular carcinoma
HBG	CVCL_IW92		Homo sapiens	Hepatocellular carcinoma
HBG BC2	CVCL_IW93	HBG-BC2; HBG, clone BC2; BC2	Homo sapiens	Hepatocellular carcinoma	Characteristics: Has lost chromosome Y.
HC-AFW1	CVCL_M172	HCAFW1	Homo sapiens	Hepatocellular carcinoma	Omics: CNV analysis.
HCC-1.1	CVCL_0C52	HCC1.1; 3SP; 3sp	Homo sapiens	Hepatocellular carcinoma
HCC-1.2	CVCL_0C53	HCC1.2; 1.2; 3P; 3p	Homo sapiens	Hepatocellular carcinoma
HCC-2	CVCL_0C54	HCC2	Homo sapiens	Hepatocellular carcinoma
HCC-3	CVCL_0C55	HCC3	Homo sapiens	Hepatocellular carcinoma
HCC-M	CVCL_V641		Homo sapiens	Hepatocellular carcinoma	Omics: Proteome analysis by 2D-DE/MS.
HCC-T	CVCL_V642		Homo sapiens	Hepatocellular carcinoma	Doubling time: 24 hours (PubMed=2474366).
HCC-S102	CVCL_M359	HCC S102; S102	Homo sapiens	Hepatocellular carcinoma	Omics: Secretome proteome analysis.
HCC21	CVCL_VF97	HepatoCellular Carcinoma case #21	Homo sapiens	Hepatocellular carcinoma	Transformant: NCBI_TaxID; 10407; Hepatitis B virus (HBV).
HCC36	CVCL_VI90		Homo sapiens	Hepatocellular carcinoma	Transformant: NCBI_TaxID; 10407; Hepatitis B virus (HBV).
HCC40-CL	CVCL_VG04		Homo sapiens	Hepatocellular carcinoma	Sequence variation: TP53 p.Gln104Pro (c.311A>C) (PubMed=27279800).
HCC4977	CVCL_E050		Homo sapiens	Hepatocellular carcinoma	Miscellaneous: Only mentioned as a hepatocellular carcinoma cell line in PubMed=22460906.
HCC9204	CVCL_A605	HCC-9204	Homo sapiens	Hepatocellular carcinoma	Misspelling: SMMC-9204; In Cosmic 1060082.
HCC9724	CVCL_A606	HCC-9724	Homo sapiens	Hepatocellular carcinoma	Misspelling: SMMC-9724; In Cosmic 1060083.
HCCLM3	CVCL_6832	LM3; MHCC-LM3; MHCCLM3	Homo sapiens	Hepatocellular carcinoma	Omics: Transcriptome analysis.
HCCLM3-GFP-LC3	CVCL_WJ13		Homo sapiens	Hepatocellular carcinoma	Transformant: NCBI_TaxID; 10407; Hepatitis B virus (HBV).
HCCLM6	CVCL_7680	LM6	Homo sapiens	Hepatocellular carcinoma	Transformant: NCBI_TaxID; 10407; Hepatitis B virus (HBV).
Hep 3B2.1-7	CVCL_0326	Hep 3B2_1-7; Hep 3B2; HEP-3B2; HEP3B2; Hep-3B; HEP-3B; Hep 3B; Hep3B; HEP3B	Homo sapiens	Hepatocellular carcinoma	Discontinued: RCB; RCB2090; true.
Hep 40	CVCL_EI25	Hep-40; Hep40	Homo sapiens	Hepatocellular carcinoma	Transformant: NCBI_TaxID; 10407; Hepatitis B virus (HBV).
Hep-KANO clone 1	CVCL_Y143	Hep-KANO CL-1	Homo sapiens	Hepatocellular carcinoma	Transformant: NCBI_TaxID; 10407; Hepatitis B virus (HBV).
Hep-KANO clone 2	CVCL_Y144	Hep-KANO CL-2; Hep-KANO CL2	Homo sapiens	Hepatocellular carcinoma	Transformant: NCBI_TaxID; 10407; Hepatitis B virus (HBV).
Hep-TABATA	CVCL_Y145		Homo sapiens	Hepatocellular carcinoma
Hep-Y1	CVCL_S801		Homo sapiens	Hepatocellular carcinoma
Hep-Y2	CVCL_S802		Homo sapiens	Hepatocellular carcinoma	Transformant: NCBI_TaxID; 10407; Hepatitis B virus (HBV).
Hep10	CVCL_HE80	Hep 10; Hep 10-1-14-30	Homo sapiens	Hepatocellular carcinoma	Transformant: NCBI_TaxID; 10407; Hepatitis B virus (HBV).
Hep3BLAP-I	CVCL_DI39	Hep3BLAP; Hep3B-LAP	Homo sapiens	Hepatocellular carcinoma	Omics: Transcriptome analysis.
Hep3BLAP-II	CVCL_DI40		Homo sapiens	Hepatocellular carcinoma	Transformant: NCBI_TaxID; 10407; Hepatitis B virus (HBV).
Hep3BLIP-I	CVCL_DI41	Hep3BLIP; Hep3B-LIP	Homo sapiens	Hepatocellular carcinoma	Transformant: NCBI_TaxID; 10407; Hepatitis B virus (HBV).
Hep3BLIP-II	CVCL_DI42		Homo sapiens	Hepatocellular carcinoma	Omics: Transcriptome analysis.
Hepa-RP3	CVCL_FA15	HepaRP3	Homo sapiens	Hepatocellular carcinoma
Hepa-SC	CVCL_FA14	HepaSC	Homo sapiens	Hepatocellular carcinoma	Characteristics: Has stem-like cell properties. Can be differentiated/reprogrammed using mechanical stress and in the presence of at least one differentiation factor.
HepaRG	CVCL_9720	Hepa-RG	Homo sapiens	Hepatocellular carcinoma	Discontinued: Millipore; C103485; true.
HepaRG CYP3A4G/7R clone 3	CVCL_JJ68	HepaRG C3; C3	Homo sapiens	Hepatocellular carcinoma	Transfected with: UniProtKB; P00552; Transposon Tn5 neo.
HepaRG-hNTCP	CVCL_JY39	HepaRGhNTCP	Homo sapiens	Hepatocellular carcinoma	Transfected with: HGNC; 10905; SLC10A1.
HepF	CVCL_TZ61		Homo sapiens	Hepatocellular carcinoma	Derived from metastatic site: Ascites.
HG23	CVCL_RW46		Homo sapiens	Hepatocellular carcinoma	Transfected with: UniProtKB; P00552; Transposon Tn5 neo.
HHP-16	CVCL_M339		Homo sapiens	Hepatocellular carcinoma
HHP-40	CVCL_M340		Homo sapiens	Hepatocellular carcinoma
HHS-20	CVCL_M341		Homo sapiens	Hepatocellular carcinoma
HHS-25	CVCL_LJ90		Homo sapiens	Hepatocellular carcinoma
HHS-26	CVCL_M342		Homo sapiens	Hepatocellular carcinoma
HHS-56	CVCL_M343		Homo sapiens	Hepatocellular carcinoma	Misspelling: HHP-56; In DOI=10.1007/978-4-431-68349-0_4.
HHS-85	CVCL_M344		Homo sapiens	Hepatocellular carcinoma	Misspelling: HHP-85; In DOI=10.1007/978-4-431-68349-0_4.
HHS-85Nu	CVCL_LJ91	HHS-85 Nu	Homo sapiens	Hepatocellular carcinoma	Characteristics: Established after one tumor passage of HHS-85 in nude mice.
HHS-89	CVCL_M345		Homo sapiens	Hepatocellular carcinoma	Misspelling: HHP-89; In DOI=10.1007/978-4-431-68349-0_4.
HKCI-1	CVCL_E308		Homo sapiens	Hepatocellular carcinoma	Misspelling: HCKI-1; In PubMed=10958934 table 1.
HKCI-10	CVCL_SA08		Homo sapiens	Hepatocellular carcinoma
HKCI-11	CVCL_SA10		Homo sapiens	Hepatocellular carcinoma	Omics: Deep RNAseq analysis.
HKCI-2	CVCL_M173		Homo sapiens	Hepatocellular carcinoma	Omics: Transcriptome analysis.
HKCI-3	CVCL_M174		Homo sapiens	Hepatocellular carcinoma	Omics: Transcriptome analysis.
HKCI-4	CVCL_M175		Homo sapiens	Hepatocellular carcinoma	Omics: Transcriptome analysis.
HKCI-5	CVCL_SA02		Homo sapiens	Hepatocellular carcinoma	Transformant: NCBI_TaxID; 10407; Hepatitis B virus (HBV).
HKCI-5A	CVCL_SA13	HKCI-5a; HKCI5a	Homo sapiens	Hepatocellular carcinoma	Omics: Deep RNAseq analysis.
HKCI-5B	CVCL_SA09		Homo sapiens	Hepatocellular carcinoma	Omics: Deep RNAseq analysis.
HKCI-6	CVCL_SA04		Homo sapiens	Hepatocellular carcinoma	Transformant: NCBI_TaxID; 10407; Hepatitis B virus (HBV).
HKCI-7	CVCL_SA05		Homo sapiens	Hepatocellular carcinoma	Omics: Deep RNAseq analysis.
HKCI-8	CVCL_SA06		Homo sapiens	Hepatocellular carcinoma	Omics: Deep RNAseq analysis.
HKCI-9	CVCL_SA07		Homo sapiens	Hepatocellular carcinoma	Omics: Deep RNAseq analysis.
HKCI-C1	CVCL_SA00		Homo sapiens	Hepatocellular carcinoma	Omics: Transcriptome analysis.
HKCI-C2	CVCL_SA01		Homo sapiens	Hepatocellular carcinoma	Omics: Transcriptome analysis.
HKCI-C3	CVCL_SA03		Homo sapiens	Hepatocellular carcinoma	Omics: Transcriptome analysis.
HLCZ01	CVCL_1J92		Homo sapiens	Hepatocellular carcinoma	Registration: International Depositary Authority, China Center for Type Culture Collection (CCTCC); C201309.
HLE	CVCL_1281		Homo sapiens	Hepatocellular carcinoma	Genome ancestry: African=1.86%; Native American=0%; East Asian, North=85.81%; East Asian, South=8.43%; South Asian=0%; European, North=0%; European, South=3.89% (PubMed=30894373).
HLE-LUC	CVCL_JF92		Homo sapiens	Hepatocellular carcinoma	Transfected with: UniProtKB; P08659; Firefly luciferase.
HLE/2E1	CVCL_X149		Homo sapiens	Hepatocellular carcinoma	Transfected with: HGNC; 2631; CYP2E1.
HLF	CVCL_2947		Homo sapiens	Hepatocellular carcinoma	Genome ancestry: African=0%; Native American=0%; East Asian, North=85.67%; East Asian, South=14.33%; South Asian=0%; European, North=0%; European, South=0% (PubMed=30894373).
HLF-Luc	CVCL_JG48		Homo sapiens	Hepatocellular carcinoma	Transfected with: UniProtKB; P08659; Firefly luciferase.
HLF-R10	CVCL_M180		Homo sapiens	Hepatocellular carcinoma	Selected for resistance to: ChEBI; CHEBI:46345; 5-fluorouracil (5-FU).
HLF-R4	CVCL_M181		Homo sapiens	Hepatocellular carcinoma	Selected for resistance to: ChEBI; CHEBI:46345; 5-fluorouracil (5-FU).
HPR116	CVCL_WL73		Homo sapiens	Hepatocellular carcinoma	Characteristics: HepaRG cells cryopreserved after differentiation.
HROHep03	CVCL_2U72		Homo sapiens	Hepatocellular carcinoma	From: Linnebacher M.; University of Rostock; Rostock; Germany.
Hs 703.T	CVCL_N488	HS 703T; Hs703T; Hs703	Homo sapiens	Hepatocellular carcinoma	Derived from metastatic site: Colon.
HT-17	CVCL_B408	HT17	Homo sapiens	Hepatocellular carcinoma	Discontinued: RCB; RCB1885; true.
HuH-1	CVCL_2956	huH-1; HUH-1; huH 1; HuH1; HUh1; HUH1	Homo sapiens	Hepatocellular carcinoma	Genome ancestry: African=0.02%; Native American=0.87%; East Asian, North=80.09%; East Asian, South=18.1%; South Asian=0%; European, North=0%; European, South=0.92% (PubMed=30894373).
HuH-2	CVCL_W463	huH-2; huH 2	Homo sapiens	Hepatocellular carcinoma	Transformant: NCBI_TaxID; 10407; Hepatitis B virus (HBV).
HuH-4	CVCL_B373	huH-4; HUH-4; huH 4; HuH4	Homo sapiens	Hepatocellular carcinoma	Transformant: NCBI_TaxID; 10407; Hepatitis B virus (HBV).
Huh-5-2	CVCL_X943	Huh 5-2; 5-2	Homo sapiens	Hepatocellular carcinoma	Sequence variation: Homozygous for TP53 p.Tyr220Cys (c.659A>G) (from parent cell line).
Huh-7	CVCL_0336	HuH-7; HUH-7; HuH7; Huh7; HUH7; JTC-39; Japanese Tissue Culture-39	Homo sapiens	Hepatocellular carcinoma	Genome ancestry: African=1.56%; Native American=0%; East Asian, North=79.68%; East Asian, South=13.08%; South Asian=0%; European, North=0%; European, South=5.69% (PubMed=30894373).
Huh-7-Luc	CVCL_JG51	HuH-7-Luc	Homo sapiens	Hepatocellular carcinoma	Transfected with: UniProtKB; P08659; Firefly luciferase.
Huh-7-Lunet	CVCL_U459	Huh-7 Lunet; Huh-7/Lunet; Huh7-Lunet; Huh7Lunet; Huh7L; Huh-7-Luc-Neo-ET	Homo sapiens	Hepatocellular carcinoma	Transfected with: UniProtKB; P00552; Transposon Tn5 neo.
Huh-7-Lunet/Con1	CVCL_CW91	Huh7 Lunet/Con1; Lunet-Con1	Homo sapiens	Hepatocellular carcinoma	Transfected with: UniProtKB; P00552; Transposon Tn5 neo.
Huh-7/F24	CVCL_WJ09		Homo sapiens	Hepatocellular carcinoma	Sequence variation: Homozygous for TP53 p.Tyr220Cys (c.659A>G) (from parent cell line).
Huh-7.5	CVCL_7927	Huh 7.5; Huh7.5	Homo sapiens	Hepatocellular carcinoma	Omics: Deep proteome analysis.
Huh-7.5.1	CVCL_E049	Huh 7.5.1; Huh7.5.1	Homo sapiens	Hepatocellular carcinoma	Sequence variation: Homozygous for TP53 p.Tyr220Cys (c.659A>G) (from parent cell line).
Huh-7D12	CVCL_2957	HuH-7D12	Homo sapiens	Hepatocellular carcinoma	Sequence variation: Homozygous for TP53 p.Tyr220Cys (c.659A>G) (from parent cell line).
HuH-7T1	CVCL_LG22		Homo sapiens	Hepatocellular carcinoma	Sequence variation: Homozygous for TP53 p.Tyr220Cys (c.659A>G) (from parent cell line).
Huh7 IFITM2-/-	CVCL_UZ56		Homo sapiens	Hepatocellular carcinoma	Sequence variation: Homozygous for TP53 p.Tyr220Cys (c.659A>G) (from parent cell line).
HUH7-ins	CVCL_HA62	Huh7ins	Homo sapiens	Hepatocellular carcinoma	Omics: Transcriptome analysis.
Huh7S1	CVCL_4W53		Homo sapiens	Hepatocellular carcinoma	Sequence variation: TP53 p.Tyr220Cys (c.659A>G) (from parent cell line).
J5 [Human hepatocellular carcinoma]	CVCL_4Z68	J-5	Homo sapiens	Hepatocellular carcinoma
J7	CVCL_4Z69	J-7	Homo sapiens	Hepatocellular carcinoma
JHH-1	CVCL_2785	Jhh-1; JHH1	Homo sapiens	Hepatocellular carcinoma	Discontinued: JCRB; NIHS0329; true.
JHH-2	CVCL_2786	Jhh-2; JHH2	Homo sapiens	Hepatocellular carcinoma	Derived from metastatic site: Ascites.
JHH-4	CVCL_2787	Jhh-4; JHH4	Homo sapiens	Hepatocellular carcinoma	Discontinued: JCRB; NIHS0057; true.
JHH-5	CVCL_0364	Jhh-5; JHH5; FLC-5; FLC5; Functional Liver Cell-5	Homo sapiens	Hepatocellular carcinoma	Discontinued: JCRB; NIHS0279; true.
JHH-5-Luc	CVCL_JF88		Homo sapiens	Hepatocellular carcinoma	Transfected with: UniProtKB; P08659; Firefly luciferase.
JHH-6	CVCL_2788	Jhh-6; JHH6	Homo sapiens	Hepatocellular carcinoma	Discontinued: JCRB; NIHS0280; true.
JHH-7	CVCL_2805	Jhh-7; JHH7; FLC-7; FLC7; Functional Liver Cell-7	Homo sapiens	Hepatocellular carcinoma	Discontinued: JCRB; NIHS0281; true.
KG55T	CVCL_W464	KG 55T; KG-55-T	Homo sapiens	Hepatocellular carcinoma	Transformant: NCBI_TaxID; 10407; Hepatitis B virus (HBV).
KIM-1	CVCL_7969		Homo sapiens	Hepatocellular carcinoma	HLA typing: A*11:01,26:03; B*15:01,67:01; C*03:03,07:02; DQA1*01:02,03:01; DQB1*04:01,05:02; DRB1*04:05,16:02 (PubMed=9178645).
KMCH-1	CVCL_7970	KMCH1	Homo sapiens	Hepatocellular carcinoma	Omics: Deep exome analysis.
KMCH-2	CVCL_7971		Homo sapiens	Hepatocellular carcinoma	Doubling time: ~44 hours (at 20th passage), ~32 hours (at 55th passage) (PubMed=8738727).
KYN-1	CVCL_7925	KYN1	Homo sapiens	Hepatocellular carcinoma	HLA typing: A*24:02,24; B*54:01; C*01:02; DQA1*03:01; DQB1*04:01; DRB1*04:05 (PubMed=9178645).
KYN-2	CVCL_0381	KYN2	Homo sapiens	Hepatocellular carcinoma	HLA typing: A*24:02,24:02; B*52:01; C*12:02; DQA1*01:02,03:01; DQB1*04:01,05:02; DRB1*04:05,16:02 (PubMed=9178645).
KYN-3	CVCL_7926	KYN3	Homo sapiens	Hepatocellular carcinoma	Derived from metastatic site: Ascites.
LC01	CVCL_Y146		Homo sapiens	Hepatocellular carcinoma
LC02	CVCL_Y147		Homo sapiens	Hepatocellular carcinoma
LC02-No.2	CVCL_Y148		Homo sapiens	Hepatocellular carcinoma
LC03	CVCL_Y149		Homo sapiens	Hepatocellular carcinoma
LC04	CVCL_Y150		Homo sapiens	Hepatocellular carcinoma
LC05	CVCL_Y151		Homo sapiens	Hepatocellular carcinoma
LC06	CVCL_Y152		Homo sapiens	Hepatocellular carcinoma
LC07	CVCL_Y153		Homo sapiens	Hepatocellular carcinoma
LC08	CVCL_Y154		Homo sapiens	Hepatocellular carcinoma
LC09	CVCL_Y155		Homo sapiens	Hepatocellular carcinoma
LC10	CVCL_Y156		Homo sapiens	Hepatocellular carcinoma
LC11	CVCL_Y157		Homo sapiens	Hepatocellular carcinoma
LC15	CVCL_Y158		Homo sapiens	Hepatocellular carcinoma
LC16	CVCL_Y159		Homo sapiens	Hepatocellular carcinoma
LC17	CVCL_Y160		Homo sapiens	Hepatocellular carcinoma
LC18	CVCL_Y161		Homo sapiens	Hepatocellular carcinoma
LC20	CVCL_Y162		Homo sapiens	Hepatocellular carcinoma
LC21	CVCL_Y163		Homo sapiens	Hepatocellular carcinoma
LC23	CVCL_Y164		Homo sapiens	Hepatocellular carcinoma
LC25	CVCL_Y165		Homo sapiens	Hepatocellular carcinoma
LC26	CVCL_Y166		Homo sapiens	Hepatocellular carcinoma
LC27	CVCL_Y167		Homo sapiens	Hepatocellular carcinoma
LH86	CVCL_8889	LH-86	Homo sapiens	Hepatocellular carcinoma
Li-21	CVCL_VN24	Li21; C-Li21; C-Li-21	Homo sapiens	Hepatocellular carcinoma
Li-22	CVCL_VN25	Li22; C-Li22; C-Li-22	Homo sapiens	Hepatocellular carcinoma
Li-23	CVCL_VN26	Li23; C-Li23; C-Li-23	Homo sapiens	Hepatocellular carcinoma	Characteristics: Supports HCV replication.
Li-24	CVCL_VN27	Li24; C-Li24; C-Li-24	Homo sapiens	Hepatocellular carcinoma
Li-7	CVCL_3840	LI7; Li7; C-Li-7	Homo sapiens	Hepatocellular carcinoma	Genome ancestry: African=0%; Native American=0.93%; East Asian, North=80.68%; East Asian, South=17.95%; South Asian=0%; European, North=0.44%; European, South=0% (PubMed=30894373).
LIXC002	CVCL_V627	LIXC-002	Homo sapiens	Hepatocellular carcinoma	Registration: International Depositary Authority, China Center for Type Culture Collection (CCTCC); C201072.
LIXC003	CVCL_V628		Homo sapiens	Hepatocellular carcinoma	Registration: International Depositary Authority, China Center for Type Culture Collection (CCTCC); C201112.
LIXC004	CVCL_V629		Homo sapiens	Hepatocellular carcinoma	Registration: International Depositary Authority, China Center for Type Culture Collection (CCTCC); C201073.
LIXC006	CVCL_V630		Homo sapiens	Hepatocellular carcinoma	Registration: International Depositary Authority, China Center for Type Culture Collection (CCTCC); C2013182.
LIXC011	CVCL_V631		Homo sapiens	Hepatocellular carcinoma
LIXC012	CVCL_V632		Homo sapiens	Hepatocellular carcinoma	Registration: International Depositary Authority, China Center for Type Culture Collection (CCTCC); C201114.
Mahlavu	CVCL_0405	MAHLAVU	Homo sapiens	Hepatocellular carcinoma	Misspelling: Malhavu; Occasionally.
ME [Human hepatocellular carcinoma]	CVCL_WK60		Homo sapiens	Hepatocellular carcinoma	HLA typing: A*24:02,26:03; B*54,62; C*01,03 (PubMed=9178645).
Melligen	CVCL_HA63		Homo sapiens	Hepatocellular carcinoma	Transfected with: HGNC; 6081; INS.
MF-1	CVCL_0C47		Homo sapiens	Hepatocellular carcinoma
MF-2	CVCL_0C48		Homo sapiens	Hepatocellular carcinoma
MF-3	CVCL_0C49		Homo sapiens	Hepatocellular carcinoma
MF-5	CVCL_0C50		Homo sapiens	Hepatocellular carcinoma	Derived from metastatic site: Subcutis.
MF-6	CVCL_0C51		Homo sapiens	Hepatocellular carcinoma
MHCC97	CVCL_4971	MHCC-97; MHCC 97	Homo sapiens	Hepatocellular carcinoma	Omics: Transcriptome analysis.
MHCC97-H	CVCL_4972	MHCC 97-H; MHCC97H	Homo sapiens	Hepatocellular carcinoma	Omics: Transcriptome analysis.
MHCC97-H c-Met shRNA	CVCL_VU22	MHCC97-H c-Met KD	Homo sapiens	Hepatocellular carcinoma	Omics: Transcriptome analysis.
MHCC97-H CD44s shRNA	CVCL_VU23		Homo sapiens	Hepatocellular carcinoma	Omics: Transcriptome analysis.
MHCC97-H Scrm shRNA	CVCL_VU24	MHCC97-H scrambled shRNA; MHCC97-H shRNA control	Homo sapiens	Hepatocellular carcinoma	Omics: Transcriptome analysis.
MHCC97-L	CVCL_4973	MHCC 97-L; MHCC97L	Homo sapiens	Hepatocellular carcinoma	Omics: Transcriptome analysis.
Mz-Hep-1	CVCL_5A02	MzHep1	Homo sapiens	Hepatocellular carcinoma	Doubling time: 60 hours (PubMed=2415435).
NCI-H1387	CVCL_A491	H1387; H-1387	Homo sapiens	Hepatocellular carcinoma
NCI-H1412	CVCL_A492	H1412; H-1412	Homo sapiens	Hepatocellular carcinoma
NHBL2	CVCL_VG80		Homo sapiens	Hepatocellular carcinoma	Omics: Transcriptome analysis.
NPLC/PRF/5	CVCL_B449	N-PLC/PRF/5	Homo sapiens	Hepatocellular carcinoma	Transformant: NCBI_TaxID; 10407; Hepatitis B virus (HBV).
NTU-h3	CVCL_UH56		Homo sapiens	Hepatocellular carcinoma	Transformant: NCBI_TaxID; 10407; Hepatitis B virus (HBV).
OR6 [Human]	CVCL_VN30	OR-6	Homo sapiens	Hepatocellular carcinoma	Transfected with: UniProtKB; P27652; Renilla-type luciferase.
ORL11	CVCL_VN28	ORL-11	Homo sapiens	Hepatocellular carcinoma	Transfected with: UniProtKB; P00552; Transposon Tn5 neo.
ORL8	CVCL_VN29	ORL-8	Homo sapiens	Hepatocellular carcinoma	Transfected with: UniProtKB; P00552; Transposon Tn5 neo.
P1.1A3	CVCL_A042	P1-1A3	Homo sapiens	Hepatocellular carcinoma	Derived from metastatic site: Ascites.
P1.4D6	CVCL_A046	P1-4D6	Homo sapiens	Hepatocellular carcinoma	Derived from metastatic site: Ascites.
PH5T	CVCL_VK97		Homo sapiens	Hepatocellular carcinoma	Sequence variation: TP53 p.Cys141fs (c.422delG) (PubMed=8925135).
PLC/AN/2	CVCL_5A03		Homo sapiens	Hepatocellular carcinoma
PLC/NUT/1	CVCL_LJ92	Primary Liver Carcinoma/Newcastle Upon Tyne/1	Homo sapiens	Hepatocellular carcinoma	Transformant: NCBI_TaxID; 10407; Hepatitis B virus (HBV).
PLC/PRF/5	CVCL_0485	PLC-PRF-5; PLC PRF 5; PLC/PRF5; PLCPRF5; PLC-8024; PLC8024; PLC; Alexander cells; Alexander; Primary Liver Carcinoma/Poliomyelitis Research Foundation/5	Homo sapiens	Hepatocellular carcinoma	Discontinued: RCB; RCB1887; true.
PLC/PRF/5 Luciferase/GFP	CVCL_LJ87	Luciferase/GFP dual-labeled PLC/PRF/5; PLC/PRF/5 dual-labeled	Homo sapiens	Hepatocellular carcinoma	Transformant: NCBI_TaxID; 10407; Hepatitis B virus (HBV).
QGY-8105	CVCL_M346		Homo sapiens	Hepatocellular carcinoma
REPC	CVCL_W815	Renal EPO-Producing Cells	Homo sapiens	Hepatocellular carcinoma	Caution: 10.1182/blood-2014-04-571752 is a retractation of PubMed=21406725.
SAR-HCV	CVCL_HE81		Homo sapiens	Hepatocellular carcinoma	Doubling time: 33.2 hours (PubMed=21273590).
SH-J1	CVCL_HE82		Homo sapiens	Hepatocellular carcinoma	Characteristics: Has lost chromosome Y.
sHCC29	CVCL_HE83		Homo sapiens	Hepatocellular carcinoma	Transformant: NCBI_TaxID; 10407; Hepatitis B virus (HBV).
sHCC63	CVCL_HE84		Homo sapiens	Hepatocellular carcinoma	Transformant: NCBI_TaxID; 10407; Hepatitis B virus (HBV).
sHCC74	CVCL_HE85		Homo sapiens	Hepatocellular carcinoma
SK-HEP-1	CVCL_0525	SK-Hep-1; SK HEP-1; SK HEP 01; SK-Hep1; Sk-Hep1; SK Hep1; SKHEP-1; SKHEP1; SKHep1; SK_HEP1	Homo sapiens	Hepatocellular carcinoma	Derived from metastatic site: Ascites.
SK-Hep-1-FIX	CVCL_AU01		Homo sapiens	Hepatocellular carcinoma	Derived from metastatic site: Ascites.
SK-Hep-1-NIS	CVCL_6019	SK-Hep1-NIS	Homo sapiens	Hepatocellular carcinoma	Derived from metastatic site: Ascites.
SK-Hep-1/CDDP	CVCL_M182	SK-Hep1/DDP	Homo sapiens	Hepatocellular carcinoma	Derived from metastatic site: Ascites.
SNU-182	CVCL_0090	SNU182; NCI-SNU-182	Homo sapiens	Hepatocellular carcinoma	Genome ancestry: African=1.29%; Native American=0%; East Asian, North=65.62%; East Asian, South=30.85%; South Asian=0%; European, North=0%; European, South=2.24% (PubMed=30894373).
SNU-354	CVCL_3947	SNU354	Homo sapiens	Hepatocellular carcinoma	Omics: Transcriptome analysis.
SNU-368	CVCL_3948	SNU368	Homo sapiens	Hepatocellular carcinoma	Omics: Transcriptome analysis.
SNU-387	CVCL_0250	SNU387; NCI-SNU-387	Homo sapiens	Hepatocellular carcinoma	Genome ancestry: African=0.32%; Native American=0.32%; East Asian, North=64.77%; East Asian, South=33.73%; South Asian=0%; European, North=0%; European, South=0.87% (PubMed=30894373).
SNU-398	CVCL_0077	SNU398; NCI-SNU-398	Homo sapiens	Hepatocellular carcinoma	Genome ancestry: African=1.33%; Native American=0.85%; East Asian, North=66.35%; East Asian, South=28.86%; South Asian=0%; European, North=0%; European, South=2.61% (PubMed=30894373).
SNU-423	CVCL_0366	SNU423; NCI-SNU-423	Homo sapiens	Hepatocellular carcinoma	Genome ancestry: African=0%; Native American=0.82%; East Asian, North=62.68%; East Asian, South=36.24%; South Asian=0%; European, North=0%; European, South=0.26% (PubMed=30894373).
SNU-449	CVCL_0454	SNU449; NCI-SNU-449	Homo sapiens	Hepatocellular carcinoma	Genome ancestry: African=0.37%; Native American=0.29%; East Asian, North=60.93%; East Asian, South=36.75%; South Asian=0%; European, North=0%; European, South=1.66% (PubMed=30894373).
SNU-475	CVCL_0497	SNU475; NCI-SNU-475	Homo sapiens	Hepatocellular carcinoma	Genome ancestry: African=0.39%; Native American=0%; East Asian, North=63.9%; East Asian, South=34.56%; South Asian=0%; European, North=0%; European, South=1.15% (PubMed=30894373).
SNU-739	CVCL_5088	SNU739	Homo sapiens	Hepatocellular carcinoma	Omics: Transcriptome analysis.
SNU-761	CVCL_5089	SNU761; NCI-SNU-761	Homo sapiens	Hepatocellular carcinoma	Genome ancestry: African=0.61%; Native American=0%; East Asian, North=59.84%; East Asian, South=38.16%; South Asian=0%; European, North=0%; European, South=1.38% (PubMed=30894373).
SNU-878	CVCL_5102	SNU878; NCI-SNU-878	Homo sapiens	Hepatocellular carcinoma	Genome ancestry: African=5.81%; Native American=0%; East Asian, North=66.98%; East Asian, South=21.49%; South Asian=0%; European, North=0%; European, South=5.72% (PubMed=30894373).
SNU-886	CVCL_5103	SNU886; NCI-SNU-886	Homo sapiens	Hepatocellular carcinoma	Genome ancestry: African=1.56%; Native American=0.92%; East Asian, North=64.25%; East Asian, South=33.26%; South Asian=0%; European, North=0%; European, South=0% (PubMed=30894373).
SUHC-1	CVCL_HE76	Shinshu University Hepatocellular Carcinoma-1	Homo sapiens	Hepatocellular carcinoma	Doubling time: ~24 hours (PubMed=1328123).
Tong/HCC	CVCL_V640	Tong; TONG; TONG/PHC; TONG PHC	Homo sapiens	Hepatocellular carcinoma	Transformant: NCBI_TaxID; 10407; Hepatitis B virus (HBV).
