# Supplementary material for: Identifying novel transcript biomarkers for hepatocellular carcinoma (HCC) using RNA-Seq datasets and machine learning
Source: BMC Cancer. 2021 Aug 27;21:962. doi: 10.1186/s12885-021-08704-9 (PMC8394105; doi:10.1186/s12885-021-08704-9)
Supplement: Supplementary file 3 — Additional file 3: Suppl. Table 2: Random combinations of three transcripts to assess their accuracy for correctly identifying the healthy and HCC cell models using ML algorithms. [file 12885_2021_8704_MOESM3_ESM.xlsx]

## Sheet: RF
t1	t2	t3	sensitivity	specificity	MCC	informedness	AUU-ROC
ENST00000471755	ENST00000260363	ENST00000397375	0.871	1	0.894	0.871	0.97
ENST00000395139	ENST00000467285	ENST00000264710	1	0.889	0.875	0.889	0.95
ENST00000453680	ENST00000444116	ENST00000312214	0.935	0.956	0.891	0.891	0.93
ENST00000563197	ENST00000263035	ENST00000371581	0.968	0.911	0.869	0.879	0.97
ENST00000533655	ENST00000495893	ENST00000571732	0.968	0.911	0.869	0.879	0.96
ENST00000299424	ENST00000368654	ENST00000305352	0.903	0.978	0.891	0.881	0.93
ENST00000302182	ENST00000329342	ENST00000477522	1	0.889	0.875	0.889	0.93
ENST00000193322	ENST00000234313	ENST00000396863	0.968	0.911	0.869	0.879	0.95
ENST00000570896	ENST00000329342	ENST00000482777	0.935	0.933	0.865	0.869	0.96
ENST00000512041	ENST00000366997	ENST00000258538	0.968	0.911	0.869	0.879	0.91
ENST00000333924	ENST00000533655	ENST00000504880	0.871	0.978	0.865	0.849	0.96
ENST00000391874	ENST00000395850	ENST00000316334	0.871	0.978	0.865	0.849	0.93
ENST00000330062	ENST00000402322	ENST00000497322	1	0.867	0.852	0.867	0.89
ENST00000614355	ENST00000270530	ENST00000310758	0.935	0.911	0.839	0.847	0.94
ENST00000376811	ENST00000339594	ENST00000449758	0.935	0.911	0.839	0.847	0.94
ENST00000517847	ENST00000533608	ENST00000409906	0.935	0.911	0.839	0.847	0.92
ENST00000556021	ENST00000283875	ENST00000381854	1	0.844	0.83	0.844	0.92
ENST00000299084	ENST00000268138	ENST00000331483	0.871	0.956	0.836	0.827	0.93
ENST00000372686	ENST00000072644	ENST00000278601	0.806	1	0.844	0.806	0.96
ENST00000583378	ENST00000393629	ENST00000264254	0.839	0.978	0.838	0.816	0.94
ENST00000376228	ENST00000533482	ENST00000444840	0.806	1	0.844	0.806	0.95
ENST00000488423	ENST00000482108	ENST00000336395	0.871	0.956	0.836	0.827	0.91
ENST00000332374	ENST00000382298	ENST00000485587	0.806	1	0.844	0.806	0.94
ENST00000439537	ENST00000519004	ENST00000375643	0.871	0.956	0.836	0.827	0.9
ENST00000475007	ENST00000355105	ENST00000379847	0.935	0.889	0.815	0.824	0.92
ENST00000449576	ENST00000264750	ENST00000339594	0.806	1	0.844	0.806	0.91
ENST00000503303	ENST00000622786	ENST00000616760	0.839	0.978	0.838	0.816	0.89
ENST00000550934	ENST00000449561	ENST00000409374	0.903	0.911	0.811	0.814	0.92
ENST00000507873	ENST00000493699	ENST00000378538	1	0.822	0.808	0.822	0.9
ENST00000406957	ENST00000537340	ENST00000518189	0.871	0.933	0.809	0.804	0.93
ENST00000589599	ENST00000393040	ENST00000318948	0.968	0.844	0.799	0.812	0.92
ENST00000444415	ENST00000618833	ENST00000344722	0.839	0.956	0.809	0.794	0.93
ENST00000330753	ENST00000405679	ENST00000370141	0.903	0.911	0.811	0.814	0.88
ENST00000425700	ENST00000380817	ENST00000374294	0.871	0.933	0.809	0.804	0.9
ENST00000304058	ENST00000216862	ENST00000298875	0.935	0.867	0.791	0.802	0.92
ENST00000393687	ENST00000358246	ENST00000314067	0.903	0.911	0.811	0.814	0.87
ENST00000533482	ENST00000322716	ENST00000372901	0.871	0.933	0.809	0.804	0.89
ENST00000587656	ENST00000376561	ENST00000616841	0.774	1	0.819	0.774	0.93
ENST00000309964	ENST00000358821	ENST00000621835	0.968	0.844	0.799	0.812	0.87
ENST00000259396	ENST00000222693	ENST00000167588	0.806	0.978	0.812	0.784	0.91
ENST00000442398	ENST00000440579	ENST00000621032	0.806	0.978	0.812	0.784	0.91
ENST00000614616	ENST00000264126	ENST00000446488	0.903	0.889	0.785	0.792	0.91
ENST00000503407	ENST00000237654	ENST00000370803	0.839	0.956	0.809	0.794	0.88
ENST00000528239	ENST00000635193	ENST00000620965	0.839	0.956	0.809	0.794	0.88
ENST00000361901	ENST00000355667	ENST00000296233	0.935	0.844	0.768	0.78	0.95
ENST00000367585	ENST00000399332	ENST00000426546	0.839	0.933	0.781	0.772	0.95
ENST00000396075	ENST00000545493	ENST00000444116	0.774	0.978	0.787	0.752	0.97
ENST00000339397	ENST00000378444	ENST00000356578	1	0.8	0.787	0.8	0.87
ENST00000346166	ENST00000431643	ENST00000456315	0.871	0.911	0.782	0.782	0.91
ENST00000382167	ENST00000300181	ENST00000501122	1	0.778	0.767	0.778	0.93
ENST00000447204	ENST00000336926	ENST00000400167	0.774	1	0.819	0.774	0.88
ENST00000629763	ENST00000419600	ENST00000371021	0.806	0.956	0.782	0.762	0.94
ENST00000440577	ENST00000567612	ENST00000373972	0.774	0.978	0.787	0.752	0.95
ENST00000402508	ENST00000341991	ENST00000546457	0.742	1	0.794	0.742	0.96
ENST00000513834	ENST00000265523	ENST00000548246	0.935	0.844	0.768	0.78	0.91
ENST00000601005	ENST00000381844	ENST00000454011	0.839	0.933	0.781	0.772	0.91
ENST00000379024	ENST00000457869	ENST00000612501	0.839	0.933	0.781	0.772	0.91
ENST00000467285	ENST00000472301	ENST00000485071	1	0.778	0.767	0.778	0.91
ENST00000361420	ENST00000458385	ENST00000394894	0.774	0.978	0.787	0.752	0.94
ENST00000225964	ENST00000344754	ENST00000372187	0.742	1	0.794	0.742	0.95
ENST00000444746	ENST00000272163	ENST00000424880	0.806	0.956	0.782	0.762	0.92
ENST00000355083	ENST00000522073	ENST00000391832	0.806	0.956	0.782	0.762	0.92
ENST00000261693	ENST00000368112	ENST00000405201	0.935	0.844	0.768	0.78	0.89
ENST00000313234	ENST00000423777	ENST00000274278	0.806	0.956	0.782	0.762	0.91
ENST00000361308	ENST00000239878	ENST00000532683	0.839	0.933	0.781	0.772	0.89
ENST00000530628	ENST00000551553	ENST00000297195	1	0.778	0.767	0.778	0.89
ENST00000531714	ENST00000374395	ENST00000591459	1	0.778	0.767	0.778	0.89
ENST00000381280	ENST00000399668	ENST00000430215	0.774	0.978	0.787	0.752	0.92
ENST00000357310	ENST00000331923	ENST00000355272	0.806	0.956	0.782	0.762	0.9
ENST00000367967	ENST00000396556	ENST00000566369	0.968	0.822	0.776	0.79	0.85
ENST00000261637	ENST00000367981	ENST00000254942	0.968	0.822	0.776	0.79	0.85
ENST00000314759	ENST00000273590	ENST00000263672	0.871	0.911	0.782	0.782	0.85
ENST00000541084	ENST00000481673	ENST00000375255	0.806	0.956	0.782	0.762	0.89
ENST00000383314	ENST00000376854	ENST00000261721	0.806	0.956	0.782	0.762	0.89
ENST00000371756	ENST00000569798	ENST00000402508	0.839	0.933	0.781	0.772	0.87
ENST00000271452	ENST00000438420	ENST00000406595	0.774	0.978	0.787	0.752	0.9
ENST00000559596	ENST00000256646	ENST00000261491	0.903	0.867	0.761	0.77	0.89
ENST00000420576	ENST00000298585	ENST00000373477	0.935	0.844	0.768	0.78	0.86
ENST00000226355	ENST00000356175	ENST00000390543	1	0.778	0.767	0.778	0.86
ENST00000553474	ENST00000402322	ENST00000263780	1	0.756	0.747	0.756	0.92
ENST00000448405	ENST00000209875	ENST00000372231	0.742	1	0.794	0.742	0.9
ENST00000359299	ENST00000372645	ENST00000610680	0.871	0.889	0.756	0.76	0.9
ENST00000615421	ENST00000329463	ENST00000441319	0.806	0.956	0.782	0.762	0.87
ENST00000325285	ENST00000552442	ENST00000392102	0.806	0.956	0.782	0.762	0.87
ENST00000338167	ENST00000377854	ENST00000489171	0.839	0.933	0.781	0.772	0.85
ENST00000424542	ENST00000555086	ENST00000498043	1	0.778	0.767	0.778	0.85
ENST00000322088	ENST00000396914	ENST00000358246	1	0.778	0.767	0.778	0.85
ENST00000311208	ENST00000610387	ENST00000256319	0.935	0.844	0.768	0.78	0.84
ENST00000455683	ENST00000420627	ENST00000452281	0.806	0.956	0.782	0.762	0.86
ENST00000403230	ENST00000376636	ENST00000377047	0.806	0.956	0.782	0.762	0.86
ENST00000411695	ENST00000556379	ENST00000616527	0.839	0.911	0.754	0.75	0.91
ENST00000393895	ENST00000222574	ENST00000320934	0.839	0.911	0.754	0.75	0.91
ENST00000488038	ENST00000238379	ENST00000478147	0.839	0.911	0.754	0.75	0.91
ENST00000525090	ENST00000216259	ENST00000357867	1	0.778	0.767	0.778	0.84
ENST00000265678	ENST00000493442	ENST00000357916	0.903	0.867	0.761	0.77	0.86
ENST00000317827	ENST00000399332	ENST00000373664	0.742	1	0.794	0.742	0.87
ENST00000621907	ENST00000514102	ENST00000402219	0.839	0.911	0.754	0.75	0.89
ENST00000440232	ENST00000532245	ENST00000302475	0.839	0.911	0.754	0.75	0.89
ENST00000443943	ENST00000524470	ENST00000366766	0.806	0.933	0.754	0.74	0.91
ENST00000614273	ENST00000355832	ENST00000344862	0.968	0.8	0.755	0.768	0.85
ENST00000279873	ENST00000465874	ENST00000373747	1	0.756	0.747	0.756	0.88
ENST00000247226	ENST00000536224	ENST00000396068	0.742	1	0.794	0.742	0.86
ENST00000330452	ENST00000584008	ENST00000379454	0.871	0.889	0.756	0.76	0.86
ENST00000357066	ENST00000375023	ENST00000375458	0.968	0.8	0.755	0.768	0.84
ENST00000250405	ENST00000358821	ENST00000575014	0.968	0.778	0.734	0.746	0.9
ENST00000493111	ENST00000533455	ENST00000374893	0.806	0.933	0.754	0.74	0.89
ENST00000335295	ENST00000229633	ENST00000226796	0.903	0.844	0.737	0.748	0.89
ENST00000369002	ENST00000376514	ENST00000319942	0.871	0.889	0.756	0.76	0.84
ENST00000234160	ENST00000419338	ENST00000221283	0.871	0.889	0.756	0.76	0.84
ENST00000620755	ENST00000262395	ENST00000367627	0.903	0.844	0.737	0.748	0.88
ENST00000507528	ENST00000439527	ENST00000546892	0.968	0.778	0.734	0.746	0.88
ENST00000597271	ENST00000441627	ENST00000507183	0.968	0.778	0.734	0.746	0.88
ENST00000489651	ENST00000326047	ENST00000383811	0.839	0.889	0.728	0.728	0.92
ENST00000590862	ENST00000433628	ENST00000264563	0.806	0.933	0.754	0.74	0.87
ENST00000613795	ENST00000256925	ENST00000452733	0.806	0.933	0.754	0.74	0.87
ENST00000460820	ENST00000504087	ENST00000621158	0.742	0.978	0.761	0.72	0.9
ENST00000392415	ENST00000422678	ENST00000459910	0.71	1	0.769	0.71	0.91
ENST00000388712	ENST00000269321	ENST00000422769	0.71	1	0.769	0.71	0.91
ENST00000268835	ENST00000471505	ENST00000529528	1	0.756	0.747	0.756	0.84
ENST00000575148	ENST00000425042	ENST00000558134	0.774	0.956	0.756	0.73	0.88
ENST00000407540	ENST00000229314	ENST00000433866	0.806	0.933	0.754	0.74	0.86
ENST00000493317	ENST00000300433	ENST00000618072	0.806	0.911	0.726	0.718	0.93
ENST00000355725	ENST00000321751	ENST00000601390	0.71	1	0.769	0.71	0.9
ENST00000359042	ENST00000416919	ENST00000479013	0.968	0.778	0.734	0.746	0.86
ENST00000282077	ENST00000449283	ENST00000305188	0.774	0.956	0.756	0.73	0.87
ENST00000422840	ENST00000372187	ENST00000397071	0.774	0.956	0.756	0.73	0.87
ENST00000252029	ENST00000503014	ENST00000247866	0.839	0.911	0.754	0.75	0.83
ENST00000558134	ENST00000345093	ENST00000577812	0.935	0.8	0.723	0.735	0.89
ENST00000378000	ENST00000367350	ENST00000444184	0.903	0.844	0.737	0.748	0.85
ENST00000448903	ENST00000631020	ENST00000367103	0.903	0.844	0.737	0.748	0.85
ENST00000330133	ENST00000618240	ENST00000343139	0.968	0.778	0.734	0.746	0.85
ENST00000347343	ENST00000614628	ENST00000330263	0.774	0.956	0.756	0.73	0.86
ENST00000380749	ENST00000521166	ENST00000354667	0.839	0.889	0.728	0.728	0.89
ENST00000620242	ENST00000610301	ENST00000311180	1	0.733	0.727	0.733	0.88
ENST00000425110	ENST00000612252	ENST00000342782	0.774	0.933	0.727	0.708	0.93
ENST00000550443	ENST00000567815	ENST00000283006	0.71	1	0.769	0.71	0.88
ENST00000369042	ENST00000328090	ENST00000597029	0.71	1	0.769	0.71	0.88
ENST00000476648	ENST00000587656	ENST00000309983	0.774	0.956	0.756	0.73	0.85
ENST00000614616	ENST00000318010	ENST00000366542	0.774	0.956	0.756	0.73	0.85
ENST00000519973	ENST00000618718	ENST00000506644	0.742	0.956	0.73	0.697	0.94
ENST00000323926	ENST00000609975	ENST00000369797	0.774	0.933	0.727	0.708	0.92
ENST00000435345	ENST00000494699	ENST00000330387	0.742	0.978	0.761	0.72	0.86
ENST00000393915	ENST00000424279	ENST00000444342	0.871	0.867	0.731	0.738	0.85
ENST00000546373	ENST00000536364	ENST00000317635	0.774	0.956	0.756	0.73	0.84
ENST00000553957	ENST00000340855	ENST00000425110	0.968	0.778	0.734	0.746	0.83
ENST00000253099	ENST00000434526	ENST00000356578	0.774	0.933	0.727	0.708	0.91
ENST00000592576	ENST00000260682	ENST00000539945	0.774	0.933	0.727	0.708	0.91
ENST00000304611	ENST00000446488	ENST00000595470	0.903	0.844	0.737	0.748	0.82
ENST00000283415	ENST00000373025	ENST00000375429	0.806	0.911	0.726	0.718	0.89
ENST00000550468	ENST00000336934	ENST00000330836	0.806	0.911	0.726	0.718	0.89
ENST00000526562	ENST00000617869	ENST00000242257	0.71	0.978	0.735	0.687	0.94
ENST00000531709	ENST00000613359	ENST00000356839	0.71	1	0.769	0.71	0.86
ENST00000367609	ENST00000322536	ENST00000590996	0.71	1	0.769	0.71	0.86
ENST00000412215	ENST00000274000	ENST00000550557	0.968	0.778	0.734	0.746	0.82
ENST00000374639	ENST00000378060	ENST00000530440	0.774	0.956	0.756	0.73	0.83
ENST00000380599	ENST00000544368	ENST00000561504	0.774	0.956	0.756	0.73	0.83
ENST00000541086	ENST00000300128	ENST00000629763	0.742	0.956	0.73	0.697	0.92
ENST00000395388	ENST00000467755	ENST00000318584	0.774	0.933	0.727	0.708	0.9
ENST00000557597	ENST00000397511	ENST00000233114	0.71	1	0.769	0.71	0.85
ENST00000344423	ENST00000263697	ENST00000398131	0.968	0.778	0.734	0.746	0.81
ENST00000267918	ENST00000518977	ENST00000254878	0.839	0.889	0.728	0.728	0.85
ENST00000357480	ENST00000446419	ENST00000368575	0.935	0.8	0.723	0.735	0.84
ENST00000564007	ENST00000295685	ENST00000546120	1	0.733	0.727	0.733	0.84
ENST00000305533	ENST00000467167	ENST00000301732	0.774	0.933	0.727	0.708	0.89
ENST00000327299	ENST00000398805	ENST00000469989	0.903	0.844	0.737	0.748	0.8
ENST00000263150	ENST00000543751	ENST00000416810	0.806	0.911	0.726	0.718	0.87
ENST00000523432	ENST00000477391	ENST00000260682	0.71	0.978	0.735	0.687	0.92
ENST00000477244	ENST00000368797	ENST00000623714	0.677	1	0.744	0.677	0.93
ENST00000439329	ENST00000528292	ENST00000356861	0.774	0.933	0.727	0.708	0.88
ENST00000616528	ENST00000389879	ENST00000619684	0.806	0.911	0.726	0.718	0.86
ENST00000615654	ENST00000355280	ENST00000493119	0.968	0.756	0.713	0.723	0.86
ENST00000470558	ENST00000265742	ENST00000389970	0.677	1	0.744	0.677	0.92
ENST00000310015	ENST00000612785	ENST00000285398	0.839	0.889	0.728	0.728	0.83
ENST00000366535	ENST00000582252	ENST00000623481	0.839	0.867	0.702	0.705	0.9
ENST00000555634	ENST00000356140	ENST00000576066	0.839	0.867	0.702	0.705	0.9
ENST00000322989	ENST00000422190	ENST00000634607	0.806	0.911	0.726	0.718	0.85
ENST00000222304	ENST00000482512	ENST00000504477	0.742	0.978	0.761	0.72	0.81
ENST00000482836	ENST00000399219	ENST00000400167	0.71	1	0.769	0.71	0.82
ENST00000474961	ENST00000551025	ENST00000348459	0.677	1	0.744	0.677	0.91
ENST00000397858	ENST00000330149	ENST00000257963	0.935	0.778	0.701	0.713	0.88
ENST00000473904	ENST00000523587	ENST00000228936	0.903	0.822	0.714	0.725	0.84
ENST00000264107	ENST00000245838	ENST00000299886	0.839	0.889	0.728	0.728	0.82
ENST00000553728	ENST00000278903	ENST00000340281	0.903	0.822	0.714	0.725	0.84
ENST00000606794	ENST00000456793	ENST00000441692	0.935	0.8	0.723	0.735	0.81
ENST00000392102	ENST00000318129	ENST00000395881	0.71	0.978	0.735	0.687	0.89
ENST00000527273	ENST00000216039	ENST00000399070	0.968	0.756	0.713	0.723	0.84
ENST00000168216	ENST00000579324	ENST00000510056	0.71	1	0.769	0.71	0.81
ENST00000376286	ENST00000374332	ENST00000264447	0.71	0.978	0.735	0.687	0.88
ENST00000578238	ENST00000277632	ENST00000155674	1	0.711	0.708	0.711	0.86
ENST00000538850	ENST00000403633	ENST00000361099	0.806	0.889	0.699	0.695	0.9
ENST00000314128	ENST00000360787	ENST00000270879	1	0.689	0.689	0.689	0.92
ENST00000262384	ENST00000371109	ENST00000558527	0.935	0.778	0.701	0.713	0.86
ENST00000368465	ENST00000356940	ENST00000392521	0.71	0.956	0.703	0.665	0.95
ENST00000468818	ENST00000426808	ENST00000585846	0.839	0.867	0.702	0.705	0.87
ENST00000270530	ENST00000354464	ENST00000382292	0.71	0.978	0.735	0.687	0.87
ENST00000264001	ENST00000517426	ENST00000546072	0.71	0.978	0.735	0.687	0.87
ENST00000622125	ENST00000236273	ENST00000508234	0.871	0.822	0.683	0.693	0.91
ENST00000393667	ENST00000475007	ENST00000607772	0.935	0.778	0.701	0.713	0.85
ENST00000395068	ENST00000477244	ENST00000537413	0.742	0.956	0.73	0.697	0.85
ENST00000444452	ENST00000493598	ENST00000261015	0.935	0.756	0.68	0.691	0.91
ENST00000245907	ENST00000534313	ENST00000422046	0.71	0.978	0.735	0.687	0.86
ENST00000604524	ENST00000430676	ENST00000473637	0.71	0.978	0.735	0.687	0.86
ENST00000561843	ENST00000472653	ENST00000400169	0.968	0.756	0.713	0.723	0.81
ENST00000463165	ENST00000414790	ENST00000450115	0.871	0.822	0.683	0.693	0.9
ENST00000552673	ENST00000300079	ENST00000413411	0.774	0.911	0.698	0.685	0.9
ENST00000610756	ENST00000511676	ENST00000527469	0.903	0.8	0.691	0.703	0.87
ENST00000413154	ENST00000578711	ENST00000398131	0.968	0.733	0.693	0.701	0.87
ENST00000519004	ENST00000610919	ENST00000606561	0.742	0.956	0.73	0.697	0.84
ENST00000430334	ENST00000254323	ENST00000528851	0.903	0.822	0.714	0.725	0.8
ENST00000274562	ENST00000583408	ENST00000610680	0.839	0.867	0.702	0.705	0.85
ENST00000509601	ENST00000306585	ENST00000317829	0.774	0.933	0.727	0.708	0.82
ENST00000577286	ENST00000514808	ENST00000395176	0.806	0.911	0.726	0.718	0.8
ENST00000574388	ENST00000350026	ENST00000409858	0.806	0.911	0.726	0.718	0.8
ENST00000297261	ENST00000426905	ENST00000618833	0.71	0.978	0.735	0.687	0.85
ENST00000261868	ENST00000317025	ENST00000533320	0.968	0.756	0.713	0.723	0.8
ENST00000521233	ENST00000374640	ENST00000475947	1	0.711	0.708	0.711	0.83
ENST00000261336	ENST00000245543	ENST00000315286	1	0.711	0.708	0.711	0.83
ENST00000612417	ENST00000378455	ENST00000400337	1	0.711	0.708	0.711	0.83
ENST00000441154	ENST00000310594	ENST00000409648	0.677	1	0.744	0.677	0.86
ENST00000308418	ENST00000373944	ENST00000616623	0.677	1	0.744	0.677	0.86
ENST00000379060	ENST00000568784	ENST00000602008	0.935	0.778	0.701	0.713	0.83
ENST00000584502	ENST00000506447	ENST00000216218	0.903	0.8	0.691	0.703	0.86
ENST00000399352	ENST00000233121	ENST00000411695	0.871	0.844	0.707	0.715	0.82
ENST00000576406	ENST00000489540	ENST00000263630	0.71	0.956	0.703	0.665	0.92
ENST00000233146	ENST00000379600	ENST00000370283	0.839	0.867	0.702	0.705	0.84
ENST00000374704	ENST00000342220	ENST00000262300	0.71	0.978	0.735	0.687	0.84
ENST00000387347	ENST00000476752	ENST00000395792	0.71	0.978	0.735	0.687	0.84
ENST00000399817	ENST00000460320	ENST00000628722	0.968	0.756	0.713	0.723	0.79
ENST00000588852	ENST00000205061	ENST00000487660	0.806	0.889	0.699	0.695	0.86
ENST00000330838	ENST00000444578	ENST00000359644	0.806	0.889	0.699	0.695	0.86
ENST00000225927	ENST00000419548	ENST00000527449	0.935	0.778	0.701	0.713	0.82
ENST00000366542	ENST00000324166	ENST00000274140	0.71	0.956	0.703	0.665	0.91
ENST00000255427	ENST00000282570	ENST00000395663	0.71	0.956	0.703	0.665	0.91
ENST00000463851	ENST00000356207	ENST00000266971	0.839	0.867	0.702	0.705	0.83
ENST00000395894	ENST00000392720	ENST00000381392	0.677	0.978	0.71	0.655	0.92
ENST00000369850	ENST00000520868	ENST00000395969	0.645	1	0.72	0.645	0.93
ENST00000393895	ENST00000251363	ENST00000395397	0.677	0.978	0.71	0.655	0.92
ENST00000215555	ENST00000409913	ENST00000378438	0.806	0.889	0.699	0.695	0.85
ENST00000402285	ENST00000396667	ENST00000306024	0.677	1	0.744	0.677	0.84
ENST00000337975	ENST00000467371	ENST00000462741	0.935	0.778	0.701	0.713	0.81
ENST00000541166	ENST00000283928	ENST00000369889	0.871	0.844	0.707	0.715	0.8
ENST00000397852	ENST00000301923	ENST00000469144	0.968	0.733	0.693	0.701	0.84
ENST00000601005	ENST00000414546	ENST00000512212	0.968	0.733	0.693	0.701	0.84
ENST00000262052	ENST00000259470	ENST00000426086	0.742	0.956	0.73	0.697	0.81
ENST00000392219	ENST00000470558	ENST00000421317	0.839	0.844	0.677	0.683	0.89
ENST00000533316	ENST00000394609	ENST00000371514	1	0.711	0.708	0.711	0.8
ENST00000424458	ENST00000512476	ENST00000301905	0.806	0.889	0.699	0.695	0.84
ENST00000367409	ENST00000333651	ENST00000529064	0.774	0.911	0.698	0.685	0.86
ENST00000292476	ENST00000262160	ENST00000381844	0.871	0.844	0.707	0.715	0.79
ENST00000343597	ENST00000359376	ENST00000565956	0.71	0.956	0.703	0.665	0.89
ENST00000445690	ENST00000545493	ENST00000398090	0.742	0.933	0.7	0.675	0.87
ENST00000624901	ENST00000435495	ENST00000427895	1	0.711	0.708	0.711	0.79
ENST00000353334	ENST00000375041	ENST00000266771	1	0.689	0.689	0.689	0.85
ENST00000243077	ENST00000370626	ENST00000420894	0.935	0.778	0.701	0.713	0.79
ENST00000435345	ENST00000310613	ENST00000253048	0.903	0.8	0.691	0.703	0.82
ENST00000472436	ENST00000419477	ENST00000601170	0.71	0.956	0.703	0.665	0.88
ENST00000506087	ENST00000291281	ENST00000268138	0.839	0.844	0.677	0.683	0.87
ENST00000613525	ENST00000470365	ENST00000356303	0.645	1	0.72	0.645	0.9
ENST00000535641	ENST00000395284	ENST00000404338	0.774	0.911	0.698	0.685	0.84
ENST00000445642	ENST00000584320	ENST00000344008	0.839	0.844	0.677	0.683	0.86
ENST00000413971	ENST00000548476	ENST00000549477	0.968	0.711	0.673	0.679	0.87
ENST00000315273	ENST00000497965	ENST00000475723	0.677	0.978	0.71	0.655	0.88
ENST00000615393	ENST00000461985	ENST00000301286	0.71	0.978	0.735	0.687	0.79
ENST00000339656	ENST00000543751	ENST00000252444	0.774	0.911	0.698	0.685	0.83
ENST00000562526	ENST00000354300	ENST00000570904	1	0.689	0.689	0.689	0.83
ENST00000230461	ENST00000340296	ENST00000450169	0.71	0.956	0.703	0.665	0.86
ENST00000315322	ENST00000415807	ENST00000508301	0.71	0.978	0.735	0.687	0.78
ENST00000156109	ENST00000485827	ENST00000529905	0.645	1	0.72	0.645	0.88
ENST00000371157	ENST00000583418	ENST00000380650	0.742	0.933	0.7	0.675	0.84
ENST00000344420	ENST00000362097	ENST00000481876	0.806	0.867	0.673	0.673	0.87
ENST00000323213	ENST00000368331	ENST00000370278	0.871	0.822	0.683	0.693	0.82
ENST00000542973	ENST00000379238	ENST00000371996	0.871	0.822	0.683	0.693	0.82
ENST00000309546	ENST00000301488	ENST00000260947	0.677	1	0.744	0.677	0.79
ENST00000482108	ENST00000261778	ENST00000531886	0.774	0.889	0.671	0.663	0.89
ENST00000450554	ENST00000473496	ENST00000337137	1	0.689	0.689	0.689	0.82
ENST00000594671	ENST00000473183	ENST00000519686	0.968	0.733	0.693	0.701	0.79
ENST00000577411	ENST00000463556	ENST00000377200	0.645	1	0.72	0.645	0.87
ENST00000264211	ENST00000577035	ENST00000264126	0.677	0.978	0.71	0.655	0.86
ENST00000440538	ENST00000308961	ENST00000298687	0.871	0.822	0.683	0.693	0.81
ENST00000236937	ENST00000340852	ENST00000600324	1	0.689	0.689	0.689	0.81
ENST00000425611	ENST00000248924	ENST00000368520	1	0.689	0.689	0.689	0.81
ENST00000396077	ENST00000396526	ENST00000546892	0.903	0.8	0.691	0.703	0.78
ENST00000587194	ENST00000379982	ENST00000415493	0.968	0.733	0.693	0.701	0.78
ENST00000323871	ENST00000367421	ENST00000337514	1	0.667	0.67	0.667	0.87
ENST00000582475	ENST00000507097	ENST00000246166	0.839	0.844	0.677	0.683	0.83
ENST00000545888	ENST00000559158	ENST00000356508	0.677	0.978	0.71	0.655	0.85
ENST00000436117	ENST00000356063	ENST00000451301	0.645	1	0.72	0.645	0.86
ENST00000256079	ENST00000616261	ENST00000372806	0.645	1	0.72	0.645	0.86
ENST00000479279	ENST00000451315	ENST00000504124	0.871	0.822	0.683	0.693	0.8
ENST00000373563	ENST00000262982	ENST00000573116	0.968	0.689	0.654	0.657	0.9
ENST00000510369	ENST00000267377	ENST00000629305	1	0.689	0.689	0.689	0.8
ENST00000284000	ENST00000477256	ENST00000421317	0.871	0.8	0.66	0.671	0.86
ENST00000534223	ENST00000367649	ENST00000630077	0.968	0.711	0.673	0.679	0.83
ENST00000377275	ENST00000454791	ENST00000219097	0.645	1	0.72	0.645	0.85
ENST00000343213	ENST00000469796	ENST00000519596	0.645	1	0.72	0.645	0.85
ENST00000579445	ENST00000379458	ENST00000521059	0.742	0.933	0.7	0.675	0.81
ENST00000345094	ENST00000282561	ENST00000589686	0.742	0.933	0.7	0.675	0.81
ENST00000260102	ENST00000548372	ENST00000359676	0.806	0.889	0.699	0.695	0.77
ENST00000597029	ENST00000393893	ENST00000266542	0.806	0.867	0.673	0.673	0.84
ENST00000421244	ENST00000409774	ENST00000561424	0.71	0.933	0.673	0.643	0.9
ENST00000376281	ENST00000620335	ENST00000622074	1	0.689	0.689	0.689	0.79
ENST00000359206	ENST00000630701	ENST00000546342	1	0.689	0.689	0.689	0.79
ENST00000530758	ENST00000366999	ENST00000530275	0.774	0.889	0.671	0.663	0.86
ENST00000615234	ENST00000611732	ENST00000369409	0.839	0.844	0.677	0.683	0.81
ENST00000310441	ENST00000598345	ENST00000612905	0.677	0.956	0.677	0.633	0.91
ENST00000319349	ENST00000559133	ENST00000235790	0.677	0.956	0.677	0.633	0.91
ENST00000544050	ENST00000351071	ENST00000543091	0.903	0.778	0.669	0.681	0.82
ENST00000262650	ENST00000397641	ENST00000301286	0.677	0.978	0.71	0.655	0.83
ENST00000507416	ENST00000394219	ENST00000356321	0.871	0.822	0.683	0.693	0.78
ENST00000574151	ENST00000396085	ENST00000220166	0.806	0.867	0.673	0.673	0.83
ENST00000263846	ENST00000236937	ENST00000216554	1	0.689	0.689	0.689	0.78
ENST00000266604	ENST00000355423	ENST00000368654	0.742	0.911	0.671	0.653	0.87
ENST00000523377	ENST00000473748	ENST00000619982	0.935	0.733	0.659	0.669	0.85
ENST00000354445	ENST00000268616	ENST00000360000	0.935	0.733	0.659	0.669	0.85
ENST00000336648	ENST00000345517	ENST00000316300	1	0.667	0.67	0.667	0.84
ENST00000535795	ENST00000259229	ENST00000558772	1	0.667	0.67	0.667	0.84
ENST00000615724	ENST00000532462	ENST00000382167	1	0.667	0.67	0.667	0.84
ENST00000426677	ENST00000393486	ENST00000269137	0.677	0.956	0.677	0.633	0.9
ENST00000358537	ENST00000313349	ENST00000318160	0.677	0.956	0.677	0.633	0.9
ENST00000369705	ENST00000394950	ENST00000260947	0.677	0.956	0.677	0.633	0.9
ENST00000469499	ENST00000628801	ENST00000276654	0.742	0.933	0.7	0.675	0.79
ENST00000393888	ENST00000614102	ENST00000455824	0.806	0.867	0.673	0.673	0.82
ENST00000343289	ENST00000523944	ENST00000504789	0.806	0.867	0.673	0.673	0.82
ENST00000562256	ENST00000261890	ENST00000422875	1	0.689	0.689	0.689	0.77
ENST00000552959	ENST00000453748	ENST00000556431	0.742	0.911	0.671	0.653	0.86
ENST00000298048	ENST00000261866	ENST00000377698	0.742	0.911	0.671	0.653	0.86
ENST00000549596	ENST00000331849	ENST00000290765	0.742	0.911	0.671	0.653	0.86
ENST00000258991	ENST00000514176	ENST00000371544	0.71	0.956	0.703	0.665	0.8
ENST00000374199	ENST00000635175	ENST00000502702	0.839	0.844	0.677	0.683	0.79
ENST00000342624	ENST00000374737	ENST00000394785	0.935	0.756	0.68	0.691	0.77
ENST00000554874	ENST00000515694	ENST00000539050	0.871	0.8	0.66	0.671	0.83
ENST00000313582	ENST00000465784	ENST00000261937	0.968	0.711	0.673	0.679	0.8
ENST00000302392	ENST00000541152	ENST00000514176	0.677	0.978	0.71	0.655	0.81
ENST00000527469	ENST00000409858	ENST00000342648	0.806	0.867	0.673	0.673	0.81
ENST00000466284	ENST00000529546	ENST00000323926	0.806	0.844	0.648	0.651	0.88
ENST00000617837	ENST00000276393	ENST00000305494	0.968	0.689	0.654	0.657	0.86
ENST00000583934	ENST00000561903	ENST00000456041	1	0.689	0.689	0.689	0.76
ENST00000257290	ENST00000579755	ENST00000323701	0.774	0.889	0.671	0.663	0.83
ENST00000390539	ENST00000351933	ENST00000238651	0.839	0.822	0.653	0.661	0.85
ENST00000621016	ENST00000379388	ENST00000368465	1	0.667	0.67	0.667	0.82
ENST00000381323	ENST00000360900	ENST00000559619	0.677	0.956	0.677	0.633	0.88
ENST00000393829	ENST00000530537	ENST00000279396	0.645	0.978	0.685	0.623	0.89
ENST00000351325	ENST00000323830	ENST00000526814	1	0.644	0.652	0.644	0.88
ENST00000616288	ENST00000492400	ENST00000450525	1	0.644	0.652	0.644	0.88
ENST00000297338	ENST00000335754	ENST00000262629	1	0.689	0.689	0.689	0.75
ENST00000403106	ENST00000592439	ENST00000319119	0.742	0.911	0.671	0.653	0.84
ENST00000229854	ENST00000357115	ENST00000369001	0.774	0.889	0.671	0.663	0.82
ENST00000381125	ENST00000446773	ENST00000231504	0.839	0.822	0.653	0.661	0.84
ENST00000394063	ENST00000344063	ENST00000581797	1	0.667	0.67	0.667	0.81
ENST00000400898	ENST00000319357	ENST00000327471	1	0.667	0.67	0.667	0.81
ENST00000563060	ENST00000481474	ENST00000347587	1	0.667	0.67	0.667	0.81
ENST00000378565	ENST00000231504	ENST00000338483	0.677	0.956	0.677	0.633	0.87
ENST00000579855	ENST00000397979	ENST00000381843	0.613	1	0.696	0.613	0.89
ENST00000448155	ENST00000611905	ENST00000347699	0.613	1	0.696	0.613	0.89
ENST00000538962	ENST00000441964	ENST00000566340	0.871	0.8	0.66	0.671	0.81
ENST00000358171	ENST00000380698	ENST00000392321	0.645	1	0.72	0.645	0.8
ENST00000577411	ENST00000391973	ENST00000473417	0.742	0.933	0.7	0.675	0.76
ENST00000616986	ENST00000565568	ENST00000399817	0.968	0.689	0.654	0.657	0.84
ENST00000429976	ENST00000009530	ENST00000429635	0.742	0.911	0.671	0.653	0.83
ENST00000402989	ENST00000312970	ENST00000246024	0.774	0.889	0.671	0.663	0.81
ENST00000362042	ENST00000570200	ENST00000448157	0.774	0.889	0.671	0.663	0.81
ENST00000498238	ENST00000515390	ENST00000360105	0.839	0.822	0.653	0.661	0.83
ENST00000373580	ENST00000557957	ENST00000483815	0.839	0.822	0.653	0.661	0.83
ENST00000301923	ENST00000536171	ENST00000287766	1	0.667	0.67	0.667	0.8
ENST00000246957	ENST00000418039	ENST00000510369	1	0.667	0.67	0.667	0.8
ENST00000347458	ENST00000357146	ENST00000612465	0.613	1	0.696	0.613	0.88
ENST00000370277	ENST00000352618	ENST00000233336	0.613	1	0.696	0.613	0.88
ENST00000369001	ENST00000493960	ENST00000552462	0.645	0.978	0.685	0.623	0.87
ENST00000469762	ENST00000598955	ENST00000326080	0.645	0.978	0.685	0.623	0.87
ENST00000265857	ENST00000476531	ENST00000557135	0.71	0.933	0.673	0.643	0.84
ENST00000354098	ENST00000549477	ENST00000466229	0.968	0.689	0.654	0.657	0.83
ENST00000528780	ENST00000266252	ENST00000244776	0.968	0.689	0.654	0.657	0.83
ENST00000307845	ENST00000623356	ENST00000348022	0.742	0.911	0.671	0.653	0.82
ENST00000394334	ENST00000370473	ENST00000431845	0.774	0.889	0.671	0.663	0.8
ENST00000569024	ENST00000422706	ENST00000455397	0.903	0.756	0.648	0.659	0.83
ENST00000392872	ENST00000545457	ENST00000442742	0.903	0.756	0.648	0.659	0.83
ENST00000308696	ENST00000330459	ENST00000512707	0.871	0.778	0.638	0.649	0.86
ENST00000563307	ENST00000369797	ENST00000368809	0.839	0.822	0.653	0.661	0.82
ENST00000346365	ENST00000374640	ENST00000582266	1	0.667	0.67	0.667	0.79
ENST00000345136	ENST00000525684	ENST00000381815	0.677	0.956	0.677	0.633	0.85
ENST00000449247	ENST00000319264	ENST00000505164	0.677	0.956	0.677	0.633	0.85
ENST00000396651	ENST00000395472	ENST00000265028	0.677	0.956	0.677	0.633	0.85
ENST00000526562	ENST00000543123	ENST00000557394	0.613	1	0.696	0.613	0.87
ENST00000285599	ENST00000519374	ENST00000381843	0.613	1	0.696	0.613	0.87
ENST00000502906	ENST00000394634	ENST00000383620	0.613	1	0.696	0.613	0.87
ENST00000243501	ENST00000457318	ENST00000293406	0.968	0.711	0.673	0.679	0.76
ENST00000564499	ENST00000486777	ENST00000258888	0.968	0.711	0.673	0.679	0.76
ENST00000185150	ENST00000378466	ENST00000286749	0.968	0.711	0.673	0.679	0.76
ENST00000515008	ENST00000417171	ENST00000330188	1	0.644	0.652	0.644	0.85
ENST00000309964	ENST00000318121	ENST00000261023	0.806	0.844	0.648	0.651	0.84
ENST00000377854	ENST00000254718	ENST00000380244	0.71	0.933	0.673	0.643	0.83
ENST00000556847	ENST00000620121	ENST00000434031	0.839	0.8	0.63	0.639	0.88
ENST00000521591	ENST00000374242	ENST00000471755	0.774	0.889	0.671	0.663	0.79
ENST00000359856	ENST00000380013	ENST00000393486	0.742	0.911	0.671	0.653	0.81
ENST00000269243	ENST00000357480	ENST00000372022	0.774	0.889	0.671	0.663	0.79
ENST00000329463	ENST00000560079	ENST00000592554	0.677	0.933	0.646	0.611	0.92
ENST00000312214	ENST00000349379	ENST00000361070	0.903	0.756	0.648	0.659	0.82
ENST00000220772	ENST00000544413	ENST00000521573	0.871	0.778	0.638	0.649	0.85
ENST00000290299	ENST00000588874	ENST00000454520	0.774	0.867	0.644	0.641	0.86
ENST00000372833	ENST00000497718	ENST00000536981	0.871	0.778	0.638	0.649	0.85
ENST00000591169	ENST00000589599	ENST00000320081	0.742	0.889	0.643	0.631	0.88
ENST00000570305	ENST00000367164	ENST00000322357	1	0.667	0.67	0.667	0.78
ENST00000602393	ENST00000420027	ENST00000264255	1	0.667	0.67	0.667	0.78
ENST00000407236	ENST00000219837	ENST00000416195	0.677	0.956	0.677	0.633	0.84
ENST00000476482	ENST00000368474	ENST00000481849	0.677	0.956	0.677	0.633	0.84
ENST00000396068	ENST00000330503	ENST00000456420	0.677	0.956	0.677	0.633	0.84
ENST00000626067	ENST00000221975	ENST00000319332	0.677	0.956	0.677	0.633	0.84
ENST00000372688	ENST00000361361	ENST00000343455	0.645	0.978	0.685	0.623	0.85
ENST00000309352	ENST00000407032	ENST00000630240	0.968	0.711	0.673	0.679	0.75
ENST00000343882	ENST00000305786	ENST00000455397	0.968	0.711	0.673	0.679	0.75
ENST00000371281	ENST00000394573	ENST00000461906	1	0.644	0.652	0.644	0.84
ENST00000374152	ENST00000573035	ENST00000448471	0.903	0.733	0.627	0.637	0.88
ENST00000575283	ENST00000398774	ENST00000371835	0.806	0.844	0.648	0.651	0.83
ENST00000588301	ENST00000400752	ENST00000286749	0.968	0.689	0.654	0.657	0.81
ENST00000256441	ENST00000508803	ENST00000395611	0.742	0.911	0.671	0.653	0.8
ENST00000278590	ENST00000370321	ENST00000350481	0.774	0.867	0.644	0.641	0.85
ENST00000607471	ENST00000168148	ENST00000355491	0.935	0.733	0.659	0.669	0.78
ENST00000584320	ENST00000338272	ENST00000436759	0.839	0.822	0.653	0.661	0.8
ENST00000373856	ENST00000532972	ENST00000283632	0.839	0.822	0.653	0.661	0.8
ENST00000441711	ENST00000610301	ENST00000460472	1	0.667	0.67	0.667	0.77
ENST00000013125	ENST00000494081	ENST00000378230	1	0.667	0.67	0.667	0.77
ENST00000360820	ENST00000481445	ENST00000565956	1	0.667	0.67	0.667	0.77
ENST00000498614	ENST00000395915	ENST00000376918	0.677	0.956	0.677	0.633	0.83
ENST00000612696	ENST00000409257	ENST00000353487	0.677	0.956	0.677	0.633	0.83
ENST00000373832	ENST00000521591	ENST00000456822	0.677	0.956	0.677	0.633	0.83
ENST00000392079	ENST00000561697	ENST00000330714	0.677	0.956	0.677	0.633	0.83
ENST00000306368	ENST00000254605	ENST00000553780	0.613	1	0.696	0.613	0.85
ENST00000314622	ENST00000381897	ENST00000366963	0.613	1	0.696	0.613	0.85
ENST00000312405	ENST00000586443	ENST00000531491	0.871	0.8	0.66	0.671	0.77
ENST00000374004	ENST00000310786	ENST00000521346	0.968	0.711	0.673	0.679	0.74
ENST00000361234	ENST00000423325	ENST00000271324	0.645	0.978	0.685	0.623	0.84
ENST00000382039	ENST00000635123	ENST00000300134	0.645	0.978	0.685	0.623	0.84
ENST00000498043	ENST00000345425	ENST00000442760	0.903	0.733	0.627	0.637	0.87
ENST00000440579	ENST00000611749	ENST00000470633	0.71	0.933	0.673	0.643	0.81
ENST00000392920	ENST00000419631	ENST00000318158	0.968	0.689	0.654	0.657	0.8
ENST00000469613	ENST00000603409	ENST00000413699	0.968	0.689	0.654	0.657	0.8
ENST00000354817	ENST00000217386	ENST00000372663	0.968	0.689	0.654	0.657	0.8
ENST00000576353	ENST00000253023	ENST00000539797	0.935	0.733	0.659	0.669	0.77
ENST00000554455	ENST00000479589	ENST00000332884	0.774	0.867	0.644	0.641	0.84
ENST00000279387	ENST00000381733	ENST00000257700	0.774	0.867	0.644	0.641	0.84
ENST00000493598	ENST00000459579	ENST00000419616	0.71	0.911	0.643	0.621	0.88
ENST00000535432	ENST00000260363	ENST00000323927	0.742	0.889	0.643	0.631	0.86
ENST00000618715	ENST00000310613	ENST00000433365	1	0.667	0.67	0.667	0.76
ENST00000586944	ENST00000633835	ENST00000301146	1	0.667	0.67	0.667	0.76
ENST00000424085	ENST00000590320	ENST00000439080	0.677	0.956	0.677	0.633	0.82
ENST00000612075	ENST00000429243	ENST00000268704	0.677	0.956	0.677	0.633	0.82
ENST00000233615	ENST00000218104	ENST00000425700	0.935	0.711	0.639	0.647	0.83
ENST00000367162	ENST00000602008	ENST00000368054	0.935	0.711	0.639	0.647	0.83
ENST00000241502	ENST00000166534	ENST00000485727	0.613	1	0.696	0.613	0.84
ENST00000366647	ENST00000510191	ENST00000377893	0.613	1	0.696	0.613	0.84
ENST00000539643	ENST00000538850	ENST00000555054	0.613	1	0.696	0.613	0.84
ENST00000497044	ENST00000361720	ENST00000606149	0.871	0.8	0.66	0.671	0.76
ENST00000519168	ENST00000270879	ENST00000525693	1	0.644	0.652	0.644	0.82
ENST00000397858	ENST00000521913	ENST00000567270	0.806	0.844	0.648	0.651	0.81
ENST00000614960	ENST00000356847	ENST00000411827	0.839	0.8	0.63	0.639	0.85
ENST00000315368	ENST00000276440	ENST00000260753	0.677	0.933	0.646	0.611	0.89
ENST00000314393	ENST00000264720	ENST00000631020	0.935	0.733	0.659	0.669	0.76
ENST00000392563	ENST00000449793	ENST00000449081	0.871	0.778	0.638	0.649	0.82
ENST00000454520	ENST00000535847	ENST00000300851	0.774	0.844	0.619	0.619	0.9
ENST00000557597	ENST00000261534	ENST00000431933	0.871	0.778	0.638	0.649	0.82
ENST00000594828	ENST00000368706	ENST00000392692	0.742	0.889	0.643	0.631	0.85
ENST00000413164	ENST00000325551	ENST00000361479	1	0.667	0.67	0.667	0.75
ENST00000393924	ENST00000418032	ENST00000337514	1	0.667	0.67	0.667	0.75
ENST00000579187	ENST00000395472	ENST00000307968	0.677	0.956	0.677	0.633	0.81
ENST00000555634	ENST00000570172	ENST00000615871	0.645	0.956	0.651	0.601	0.9
ENST00000355346	ENST00000558964	ENST00000354204	0.645	0.978	0.685	0.623	0.82
ENST00000462558	ENST00000166139	ENST00000292475	0.645	0.978	0.685	0.623	0.82
ENST00000341529	ENST00000368830	ENST00000330964	1	0.644	0.652	0.644	0.81
ENST00000507183	ENST00000312184	ENST00000415039	0.903	0.733	0.627	0.637	0.85
ENST00000361308	ENST00000539276	ENST00000342415	0.839	0.8	0.63	0.639	0.84
ENST00000536364	ENST00000390539	ENST00000552660	0.839	0.8	0.63	0.639	0.84
ENST00000304621	ENST00000378460	ENST00000263274	0.968	0.689	0.654	0.657	0.78
ENST00000382466	ENST00000366783	ENST00000374637	0.903	0.756	0.648	0.659	0.78
ENST00000514808	ENST00000557389	ENST00000299641	0.903	0.756	0.648	0.659	0.78
ENST00000460911	ENST00000623091	ENST00000380913	0.871	0.778	0.638	0.649	0.81
ENST00000421244	ENST00000352331	ENST00000582097	0.71	0.911	0.643	0.621	0.86
ENST00000504788	ENST00000541869	ENST00000496684	0.742	0.889	0.643	0.631	0.84
ENST00000611328	ENST00000316999	ENST00000460911	0.742	0.867	0.616	0.609	0.91
ENST00000344113	ENST00000549596	ENST00000455001	0.677	0.956	0.677	0.633	0.8
ENST00000399766	ENST00000476272	ENST00000592737	0.677	0.956	0.677	0.633	0.8
ENST00000251642	ENST00000231420	ENST00000403525	0.968	0.667	0.634	0.634	0.84
ENST00000327473	ENST00000448405	ENST00000289175	0.613	1	0.696	0.613	0.82
ENST00000370794	ENST00000382533	ENST00000372462	0.645	0.978	0.685	0.623	0.81
ENST00000271636	ENST00000536260	ENST00000558022	0.645	0.978	0.685	0.623	0.81
ENST00000312475	ENST00000359135	ENST00000531727	0.645	0.978	0.685	0.623	0.81
ENST00000594658	ENST00000614170	ENST00000316673	1	0.644	0.652	0.644	0.8
ENST00000228136	ENST00000281453	ENST00000392090	0.645	1	0.72	0.645	0.73
ENST00000614668	ENST00000383775	ENST00000533151	1	0.644	0.652	0.644	0.8
ENST00000355377	ENST00000261168	ENST00000475698	0.71	0.933	0.673	0.643	0.78
ENST00000510373	ENST00000261427	ENST00000587992	0.71	0.933	0.673	0.643	0.78
ENST00000442805	ENST00000378551	ENST00000494081	0.968	0.689	0.654	0.657	0.77
ENST00000491964	ENST00000322244	ENST00000617231	0.968	0.689	0.654	0.657	0.77
ENST00000291481	ENST00000520868	ENST00000381192	1	0.622	0.634	0.622	0.86
ENST00000375766	ENST00000361776	ENST00000425611	0.677	0.933	0.646	0.611	0.87
ENST00000373588	ENST00000394671	ENST00000510055	0.742	0.889	0.643	0.631	0.83
ENST00000370050	ENST00000473537	ENST00000540176	0.742	0.889	0.643	0.631	0.83
ENST00000218099	ENST00000483281	ENST00000303204	1	0.667	0.67	0.667	0.73
ENST00000465874	ENST00000615393	ENST00000438444	0.903	0.711	0.606	0.614	0.9
ENST00000273153	ENST00000233146	ENST00000356205	0.645	0.956	0.651	0.601	0.88
ENST00000375400	ENST00000457958	ENST00000254325	0.613	1	0.696	0.613	0.81
ENST00000258530	ENST00000390321	ENST00000344920	0.935	0.711	0.639	0.647	0.8
ENST00000287598	ENST00000370473	ENST00000591372	0.613	0.978	0.659	0.591	0.89
ENST00000359135	ENST00000253122	ENST00000221462	0.645	0.978	0.685	0.623	0.8
ENST00000344949	ENST00000242576	ENST00000320031	0.645	0.978	0.685	0.623	0.8
ENST00000254322	ENST00000257848	ENST00000263630	0.806	0.822	0.623	0.629	0.85
ENST00000436336	ENST00000312405	ENST00000533792	0.806	0.844	0.648	0.651	0.78
ENST00000521381	ENST00000367409	ENST00000589252	0.806	0.844	0.648	0.651	0.78
ENST00000539493	ENST00000503939	ENST00000375537	0.806	0.844	0.648	0.651	0.78
ENST00000444342	ENST00000342782	ENST00000267436	0.839	0.8	0.63	0.639	0.82
ENST00000216180	ENST00000485958	ENST00000540618	0.968	0.689	0.654	0.657	0.76
ENST00000358598	ENST00000400245	ENST00000350435	0.677	0.933	0.646	0.611	0.86
ENST00000330947	ENST00000442656	ENST00000593305	0.677	0.933	0.646	0.611	0.86
ENST00000422989	ENST00000298048	ENST00000248594	0.774	0.844	0.619	0.619	0.87
ENST00000621160	ENST00000312469	ENST00000357388	0.71	0.911	0.643	0.621	0.84
ENST00000314759	ENST00000374809	ENST00000555242	0.742	0.889	0.643	0.631	0.82
ENST00000629111	ENST00000271452	ENST00000412770	0.742	0.867	0.616	0.609	0.89
ENST00000370096	ENST00000381031	ENST00000476372	0.677	0.911	0.616	0.589	0.93
ENST00000301030	ENST00000340296	ENST00000263713	0.677	0.956	0.677	0.633	0.78
ENST00000331462	ENST00000361219	ENST00000543779	0.645	0.956	0.651	0.601	0.87
ENST00000567612	ENST00000405786	ENST00000472653	0.968	0.667	0.634	0.634	0.82
ENST00000427905	ENST00000437219	ENST00000360467	0.645	0.956	0.651	0.601	0.87
ENST00000284811	ENST00000341049	ENST00000444610	0.677	0.956	0.677	0.633	0.78
ENST00000318080	ENST00000519666	ENST00000628161	0.613	1	0.696	0.613	0.8
ENST00000357260	ENST00000584288	ENST00000225388	0.613	1	0.696	0.613	0.8
ENST00000473155	ENST00000312814	ENST00000423325	0.613	0.978	0.659	0.591	0.88
ENST00000343231	ENST00000588787	ENST00000326427	0.645	0.978	0.685	0.623	0.79
ENST00000328853	ENST00000397588	ENST00000468536	0.613	0.978	0.659	0.591	0.88
ENST00000428278	ENST00000321599	ENST00000535889	0.645	0.978	0.685	0.623	0.79
ENST00000612065	ENST00000567411	ENST00000394421	1	0.644	0.652	0.644	0.78
ENST00000397457	ENST00000455389	ENST00000522073	1	0.644	0.652	0.644	0.78
ENST00000239882	ENST00000497524	ENST00000529208	0.677	0.933	0.646	0.611	0.85
ENST00000266070	ENST00000586527	ENST00000378714	0.677	0.933	0.646	0.611	0.85
ENST00000465122	ENST00000453840	ENST00000545127	0.935	0.733	0.659	0.669	0.72
ENST00000443943	ENST00000367478	ENST00000617459	0.71	0.911	0.643	0.621	0.83
ENST00000619168	ENST00000616661	ENST00000597419	0.968	0.667	0.634	0.634	0.81
ENST00000418596	ENST00000479872	ENST00000493518	0.677	0.956	0.677	0.633	0.77
ENST00000403681	ENST00000311351	ENST00000532522	0.677	0.956	0.677	0.633	0.77
ENST00000444230	ENST00000360515	ENST00000395812	0.645	0.956	0.651	0.601	0.86
ENST00000436088	ENST00000357917	ENST00000406360	0.645	0.956	0.651	0.601	0.86
ENST00000228799	ENST00000395915	ENST00000611883	0.645	0.956	0.651	0.601	0.86
ENST00000309893	ENST00000367627	ENST00000512756	0.935	0.711	0.639	0.647	0.78
ENST00000294383	ENST00000376991	ENST00000320743	0.613	1	0.696	0.613	0.79
ENST00000579942	ENST00000334414	ENST00000256707	0.613	1	0.696	0.613	0.79
ENST00000358675	ENST00000335965	ENST00000310638	1	0.644	0.652	0.644	0.77
ENST00000343004	ENST00000303400	ENST00000377943	0.903	0.733	0.627	0.637	0.81
ENST00000357668	ENST00000389759	ENST00000375394	0.71	0.933	0.673	0.643	0.75
ENST00000409709	ENST00000529528	ENST00000272427	0.968	0.689	0.654	0.657	0.74
ENST00000337435	ENST00000376561	ENST00000264712	0.839	0.8	0.63	0.639	0.8
ENST00000227251	ENST00000395965	ENST00000316757	0.968	0.689	0.654	0.657	0.74
ENST00000303334	ENST00000375602	ENST00000444184	0.839	0.8	0.63	0.639	0.8
ENST00000432949	ENST00000470144	ENST00000619961	0.935	0.689	0.619	0.624	0.84
ENST00000168148	ENST00000296031	ENST00000608872	0.935	0.689	0.619	0.624	0.84
ENST00000553780	ENST00000244745	ENST00000617335	0.774	0.844	0.619	0.619	0.85
ENST00000601475	ENST00000448745	ENST00000611972	0.581	1	0.671	0.581	0.87
ENST00000331222	ENST00000456315	ENST00000264717	0.645	0.956	0.651	0.601	0.85
ENST00000254235	ENST00000389156	ENST00000394997	0.645	0.956	0.651	0.601	0.85
ENST00000558720	ENST00000359062	ENST00000536461	0.71	0.889	0.615	0.599	0.89
ENST00000366548	ENST00000296490	ENST00000450926	0.71	0.889	0.615	0.599	0.89
ENST00000617859	ENST00000340353	ENST00000545675	0.935	0.711	0.639	0.647	0.77
ENST00000224181	ENST00000601973	ENST00000437116	0.613	1	0.696	0.613	0.78
ENST00000413407	ENST00000616528	ENST00000433060	0.613	0.978	0.659	0.591	0.86
ENST00000412585	ENST00000558046	ENST00000377465	0.613	0.978	0.659	0.591	0.86
ENST00000270225	ENST00000392396	ENST00000324868	0.645	0.978	0.685	0.623	0.77
ENST00000583858	ENST00000361529	ENST00000391874	0.613	0.978	0.659	0.591	0.86
ENST00000419140	ENST00000490163	ENST00000617633	0.871	0.756	0.616	0.627	0.83
ENST00000373001	ENST00000360031	ENST00000476752	0.839	0.778	0.607	0.616	0.86
ENST00000449873	ENST00000265631	ENST00000468818	0.806	0.822	0.623	0.629	0.82
ENST00000392079	ENST00000336787	ENST00000504613	0.968	0.644	0.616	0.612	0.86
ENST00000278400	ENST00000403829	ENST00000228425	1	0.644	0.652	0.644	0.76
ENST00000614620	ENST00000237500	ENST00000594442	1	0.622	0.634	0.622	0.82
ENST00000488055	ENST00000583275	ENST00000451956	0.677	0.933	0.646	0.611	0.83
ENST00000262291	ENST00000583516	ENST00000393043	0.677	0.933	0.646	0.611	0.83
ENST00000393430	ENST00000615252	ENST00000252809	0.677	0.933	0.646	0.611	0.83
ENST00000433341	ENST00000332149	ENST00000510283	0.774	0.867	0.644	0.641	0.77
ENST00000341872	ENST00000308736	ENST00000431581	0.742	0.889	0.643	0.631	0.79
ENST00000260570	ENST00000558916	ENST00000553142	0.742	0.867	0.616	0.609	0.86
ENST00000504124	ENST00000263754	ENST00000394825	0.645	0.956	0.651	0.601	0.84
ENST00000398138	ENST00000485367	ENST00000392521	0.71	0.889	0.615	0.599	0.88
ENST00000218364	ENST00000340622	ENST00000467825	0.71	0.889	0.615	0.599	0.88
ENST00000409652	ENST00000368911	ENST00000306390	0.581	1	0.671	0.581	0.86
ENST00000506578	ENST00000435330	ENST00000502346	0.645	0.956	0.651	0.601	0.84
ENST00000226796	ENST00000532887	ENST00000372688	0.581	1	0.671	0.581	0.86
ENST00000406957	ENST00000444230	ENST00000618655	0.71	0.889	0.615	0.599	0.88
ENST00000296215	ENST00000564798	ENST00000532746	0.613	0.978	0.659	0.591	0.85
ENST00000372462	ENST00000329970	ENST00000553615	0.645	0.978	0.685	0.623	0.76
ENST00000341529	ENST00000585809	ENST00000424034	1	0.644	0.652	0.644	0.75
ENST00000558813	ENST00000359033	ENST00000616271	0.968	0.644	0.616	0.612	0.85
ENST00000628412	ENST00000330701	ENST00000409562	1	0.644	0.652	0.644	0.75
ENST00000462691	ENST00000299335	ENST00000379958	0.903	0.733	0.627	0.637	0.79
ENST00000614102	ENST00000528123	ENST00000374118	0.871	0.756	0.616	0.627	0.82
ENST00000497492	ENST00000633485	ENST00000436459	0.677	0.933	0.646	0.611	0.82
ENST00000395913	ENST00000418931	ENST00000307641	0.742	0.867	0.616	0.609	0.85
ENST00000403432	ENST00000393695	ENST00000428931	0.903	0.711	0.606	0.614	0.85
ENST00000246672	ENST00000524845	ENST00000368006	0.581	1	0.671	0.581	0.85
ENST00000358933	ENST00000310421	ENST00000514202	0.968	0.667	0.634	0.634	0.78
ENST00000296585	ENST00000311943	ENST00000366539	0.581	1	0.671	0.581	0.85
ENST00000265748	ENST00000378270	ENST00000398803	0.645	0.956	0.651	0.601	0.83
ENST00000390543	ENST00000373433	ENST00000528737	0.968	0.667	0.634	0.634	0.78
ENST00000538950	ENST00000620879	ENST00000369627	0.935	0.711	0.639	0.647	0.75
ENST00000540016	ENST00000614710	ENST00000475477	0.935	0.711	0.639	0.647	0.75
ENST00000474556	ENST00000389378	ENST00000508803	0.613	0.978	0.659	0.591	0.84
ENST00000370982	ENST00000595112	ENST00000309733	0.613	0.978	0.659	0.591	0.84
ENST00000531822	ENST00000599293	ENST00000436612	1	0.644	0.652	0.644	0.74
ENST00000394295	ENST00000409774	ENST00000220849	0.806	0.822	0.623	0.629	0.8
ENST00000596651	ENST00000338733	ENST00000529543	1	0.644	0.652	0.644	0.74
ENST00000286301	ENST00000395081	ENST00000496826	0.968	0.644	0.616	0.612	0.84
ENST00000293777	ENST00000358187	ENST00000566134	0.871	0.756	0.616	0.627	0.81
ENST00000333483	ENST00000256104	ENST00000219481	1	0.622	0.634	0.622	0.8
ENST00000298316	ENST00000556611	ENST00000392894	0.677	0.933	0.646	0.611	0.81
ENST00000290902	ENST00000622132	ENST00000444746	0.677	0.933	0.646	0.611	0.81
ENST00000612273	ENST00000383177	ENST00000357266	0.774	0.844	0.619	0.619	0.82
ENST00000576021	ENST00000560031	ENST00000222482	0.774	0.844	0.619	0.619	0.82
ENST00000497556	ENST00000599460	ENST00000628517	0.742	0.889	0.643	0.631	0.77
ENST00000507773	ENST00000567649	ENST00000582097	0.903	0.711	0.606	0.614	0.84
ENST00000503779	ENST00000081029	ENST00000431948	0.581	1	0.671	0.581	0.84
ENST00000285968	ENST00000317551	ENST00000443736	0.645	0.956	0.651	0.601	0.82
ENST00000568313	ENST00000366910	ENST00000368299	0.71	0.889	0.615	0.599	0.86
ENST00000376442	ENST00000262650	ENST00000593174	0.645	0.956	0.651	0.601	0.82
ENST00000578495	ENST00000519596	ENST00000479183	0.613	0.956	0.625	0.568	0.91
ENST00000621999	ENST00000265748	ENST00000584063	0.613	0.978	0.659	0.591	0.83
ENST00000496089	ENST00000477613	ENST00000245903	0.613	0.978	0.659	0.591	0.83
ENST00000300035	ENST00000392276	ENST00000527197	0.613	0.978	0.659	0.591	0.83
ENST00000327827	ENST00000483967	ENST00000247665	0.613	0.978	0.659	0.591	0.83
ENST00000554001	ENST00000595567	ENST00000419477	0.581	0.978	0.634	0.558	0.92
ENST00000306270	ENST00000419631	ENST00000307750	0.806	0.822	0.623	0.629	0.79
ENST00000394668	ENST00000515663	ENST00000305544	1	0.644	0.652	0.644	0.73
ENST00000390551	ENST00000460284	ENST00000520738	0.903	0.733	0.627	0.637	0.77
ENST00000369046	ENST00000554882	ENST00000559596	0.839	0.8	0.63	0.639	0.76
ENST00000394573	ENST00000514914	ENST00000471102	1	0.622	0.634	0.622	0.79
ENST00000375916	ENST00000380582	ENST00000541515	1	0.622	0.634	0.622	0.79
ENST00000351328	ENST00000331497	ENST00000252229	0.774	0.844	0.619	0.619	0.81
ENST00000394553	ENST00000367604	ENST00000473414	0.774	0.844	0.619	0.619	0.81
ENST00000409913	ENST00000357162	ENST00000404735	0.774	0.844	0.619	0.619	0.81
ENST00000371712	ENST00000339643	ENST00000277165	0.71	0.911	0.643	0.621	0.78
ENST00000354445	ENST00000380702	ENST00000395849	0.903	0.711	0.606	0.614	0.83
ENST00000307526	ENST00000593926	ENST00000401878	0.968	0.667	0.634	0.634	0.76
ENST00000320246	ENST00000469258	ENST00000552002	0.968	0.667	0.634	0.634	0.76
ENST00000395851	ENST00000437314	ENST00000376514	0.71	0.889	0.615	0.599	0.85
ENST00000423034	ENST00000530455	ENST00000472438	0.645	0.956	0.651	0.601	0.81
ENST00000243903	ENST00000544137	ENST00000458549	0.935	0.711	0.639	0.647	0.73
ENST00000406595	ENST00000621603	ENST00000245838	0.613	0.978	0.659	0.591	0.82
ENST00000278612	ENST00000260753	ENST00000550934	0.613	0.978	0.659	0.591	0.82
ENST00000272793	ENST00000446856	ENST00000409764	0.871	0.756	0.616	0.627	0.79
ENST00000323959	ENST00000620360	ENST00000536961	1	0.644	0.652	0.644	0.72
ENST00000369969	ENST00000414924	ENST00000264515	1	0.644	0.652	0.644	0.72
ENST00000395699	ENST00000379868	ENST00000378538	1	0.644	0.652	0.644	0.72
ENST00000368174	ENST00000443197	ENST00000518297	0.903	0.689	0.585	0.592	0.89
ENST00000615892	ENST00000354910	ENST00000344936	1	0.622	0.634	0.622	0.78
ENST00000372599	ENST00000569275	ENST00000528770	1	0.622	0.634	0.622	0.78
ENST00000261937	ENST00000368087	ENST00000598732	0.935	0.689	0.619	0.624	0.79
ENST00000249647	ENST00000233838	ENST00000376939	0.774	0.844	0.619	0.619	0.8
ENST00000556683	ENST00000338167	ENST00000222008	0.774	0.844	0.619	0.619	0.8
ENST00000342665	ENST00000452171	ENST00000368886	0.645	0.933	0.619	0.578	0.88
ENST00000526115	ENST00000355354	ENST00000597778	0.645	0.933	0.619	0.578	0.88
ENST00000631057	ENST00000367350	ENST00000253577	0.645	0.933	0.619	0.578	0.88
ENST00000416195	ENST00000368110	ENST00000259037	0.903	0.711	0.606	0.614	0.82
ENST00000252483	ENST00000342505	ENST00000315273	0.677	0.911	0.616	0.589	0.86
ENST00000356140	ENST00000354558	ENST00000466444	0.645	0.956	0.651	0.601	0.8
ENST00000543464	ENST00000612242	ENST00000291574	0.581	1	0.671	0.581	0.82
ENST00000395346	ENST00000263238	ENST00000475111	0.581	1	0.671	0.581	0.82
ENST00000551264	ENST00000420894	ENST00000497056	0.613	0.956	0.625	0.568	0.89
ENST00000556729	ENST00000433408	ENST00000409591	0.613	0.978	0.659	0.591	0.81
ENST00000553106	ENST00000476304	ENST00000278616	0.613	0.978	0.659	0.591	0.81
ENST00000610403	ENST00000546772	ENST00000394353	0.613	0.978	0.659	0.591	0.81
ENST00000320954	ENST00000356239	ENST00000512805	0.613	0.978	0.659	0.591	0.81
ENST00000379527	ENST00000482231	ENST00000598098	0.968	0.644	0.616	0.612	0.81
ENST00000620360	ENST00000407029	ENST00000356853	0.903	0.733	0.627	0.637	0.75
ENST00000591776	ENST00000425792	ENST00000584004	1	0.622	0.634	0.622	0.77
ENST00000322602	ENST00000369037	ENST00000281703	1	0.622	0.634	0.622	0.77
ENST00000506705	ENST00000320985	ENST00000468237	1	0.622	0.634	0.622	0.77
ENST00000000233	ENST00000419548	ENST00000307961	0.935	0.689	0.619	0.624	0.78
ENST00000286953	ENST00000372574	ENST00000333090	0.935	0.689	0.619	0.624	0.78
ENST00000256686	ENST00000300035	ENST00000629362	0.677	0.933	0.646	0.611	0.78
ENST00000374202	ENST00000402592	ENST00000393915	0.774	0.844	0.619	0.619	0.79
ENST00000264027	ENST00000496081	ENST00000319119	0.774	0.822	0.594	0.596	0.86
ENST00000260359	ENST00000555557	ENST00000463273	0.742	0.867	0.616	0.609	0.81
ENST00000628517	ENST00000445819	ENST00000371620	0.677	0.911	0.616	0.589	0.85
ENST00000602229	ENST00000482991	ENST00000442798	0.935	0.667	0.599	0.602	0.84
ENST00000439504	ENST00000594605	ENST00000406189	0.645	0.956	0.651	0.601	0.79
ENST00000252483	ENST00000319517	ENST00000261609	0.71	0.889	0.615	0.599	0.83
ENST00000618852	ENST00000477456	ENST00000393128	0.581	1	0.671	0.581	0.81
ENST00000370765	ENST00000452035	ENST00000512556	0.581	1	0.671	0.581	0.81
ENST00000326047	ENST00000447866	ENST00000361283	0.71	0.889	0.615	0.599	0.83
ENST00000361168	ENST00000577269	ENST00000343139	0.968	0.667	0.634	0.634	0.74
ENST00000319449	ENST00000287611	ENST00000396941	0.613	0.956	0.625	0.568	0.88
ENST00000435016	ENST00000330574	ENST00000264563	0.613	0.956	0.625	0.568	0.88
ENST00000538418	ENST00000377982	ENST00000576870	0.613	0.978	0.659	0.591	0.8
ENST00000494613	ENST00000358701	ENST00000380045	0.968	0.644	0.616	0.612	0.8
ENST00000534643	ENST00000392081	ENST00000445439	1	0.622	0.634	0.622	0.76
ENST00000392687	ENST00000370790	ENST00000617323	0.677	0.933	0.646	0.611	0.77
ENST00000540746	ENST00000334651	ENST00000551988	0.677	0.933	0.646	0.611	0.77
ENST00000237380	ENST00000543425	ENST00000539115	0.71	0.911	0.643	0.621	0.75
ENST00000255304	ENST00000619305	ENST00000418170	0.581	1	0.671	0.581	0.8
ENST00000393193	ENST00000404643	ENST00000493973	0.581	1	0.671	0.581	0.8
ENST00000397066	ENST00000392634	ENST00000555062	0.581	1	0.671	0.581	0.8
ENST00000553709	ENST00000367987	ENST00000395783	0.613	0.956	0.625	0.568	0.87
ENST00000296684	ENST00000583275	ENST00000242848	0.581	0.978	0.634	0.558	0.88
ENST00000476371	ENST00000545193	ENST00000356245	0.613	0.978	0.659	0.591	0.79
ENST00000397748	ENST00000573326	ENST00000612187	0.806	0.8	0.599	0.606	0.82
ENST00000566612	ENST00000430799	ENST00000619982	0.968	0.644	0.616	0.612	0.79
ENST00000378959	ENST00000567078	ENST00000513706	0.806	0.822	0.623	0.629	0.75
ENST00000596362	ENST00000317551	ENST00000549128	0.871	0.756	0.616	0.627	0.76
ENST00000567171	ENST00000225171	ENST00000325945	1	0.622	0.634	0.622	0.75
ENST00000532646	ENST00000229281	ENST00000371579	1	0.622	0.634	0.622	0.75
ENST00000393308	ENST00000491414	ENST00000369040	1	0.622	0.634	0.622	0.75
ENST00000359637	ENST00000624444	ENST00000300086	1	0.622	0.634	0.622	0.75
ENST00000372106	ENST00000634852	ENST00000229854	1	0.622	0.634	0.622	0.75
ENST00000258962	ENST00000495140	ENST00000262319	1	0.622	0.634	0.622	0.75
ENST00000613398	ENST00000612465	ENST00000614273	0.935	0.689	0.619	0.624	0.76
ENST00000614467	ENST00000396593	ENST00000409735	0.774	0.822	0.594	0.596	0.84
ENST00000409962	ENST00000550107	ENST00000401395	0.645	0.933	0.619	0.578	0.85
ENST00000580947	ENST00000377885	ENST00000361264	0.677	0.911	0.616	0.589	0.83
ENST00000433736	ENST00000346617	ENST00000620406	0.581	1	0.671	0.581	0.79
ENST00000264868	ENST00000524904	ENST00000437406	0.613	0.978	0.659	0.591	0.78
ENST00000284073	ENST00000571378	ENST00000603791	0.613	0.978	0.659	0.591	0.78
ENST00000375537	ENST00000411544	ENST00000422081	0.968	0.644	0.616	0.612	0.78
ENST00000458169	ENST00000526814	ENST00000336133	0.968	0.644	0.616	0.612	0.78
ENST00000293328	ENST00000357602	ENST00000550438	0.968	0.644	0.616	0.612	0.78
ENST00000596651	ENST00000341584	ENST00000274496	1	0.622	0.634	0.622	0.74
ENST00000557845	ENST00000398598	ENST00000541240	0.677	0.933	0.646	0.611	0.75
ENST00000392396	ENST00000455712	ENST00000310597	0.677	0.933	0.646	0.611	0.75
ENST00000513356	ENST00000589057	ENST00000304921	1	0.6	0.616	0.6	0.8
ENST00000295641	ENST00000379527	ENST00000430710	1	0.6	0.616	0.6	0.8
ENST00000627934	ENST00000411529	ENST00000344754	1	0.6	0.616	0.6	0.8
ENST00000436792	ENST00000361752	ENST00000409048	0.645	0.933	0.619	0.578	0.84
ENST00000324096	ENST00000543245	ENST00000579855	0.645	0.933	0.619	0.578	0.84
ENST00000461133	ENST00000321562	ENST00000489671	0.645	0.933	0.619	0.578	0.84
ENST00000445503	ENST00000379561	ENST00000452087	0.742	0.867	0.616	0.609	0.78
ENST00000421259	ENST00000589996	ENST00000369798	0.677	0.911	0.616	0.589	0.82
ENST00000547773	ENST00000560763	ENST00000260526	0.581	1	0.671	0.581	0.78
ENST00000449081	ENST00000535612	ENST00000337659	0.645	0.956	0.651	0.601	0.76
ENST00000257848	ENST00000395812	ENST00000599672	0.71	0.889	0.615	0.599	0.8
ENST00000521567	ENST00000357654	ENST00000327761	0.581	1	0.671	0.581	0.78
ENST00000421096	ENST00000486992	ENST00000348108	0.581	1	0.671	0.581	0.78
ENST00000470472	ENST00000595470	ENST00000328273	0.871	0.733	0.594	0.604	0.81
ENST00000547970	ENST00000432675	ENST00000620121	0.613	0.956	0.625	0.568	0.85
ENST00000260746	ENST00000370550	ENST00000512041	0.871	0.733	0.594	0.604	0.81
ENST00000311922	ENST00000246911	ENST00000414790	0.742	0.844	0.59	0.586	0.85
ENST00000371141	ENST00000194214	ENST00000391959	0.613	0.978	0.659	0.591	0.77
ENST00000296930	ENST00000393436	ENST00000407280	0.613	0.978	0.659	0.591	0.77
ENST00000558336	ENST00000401701	ENST00000561142	0.581	0.978	0.634	0.558	0.86
ENST00000228799	ENST00000371471	ENST00000620755	0.806	0.8	0.599	0.606	0.8
ENST00000358022	ENST00000413164	ENST00000259874	0.903	0.689	0.585	0.592	0.84
ENST00000445124	ENST00000418929	ENST00000594658	0.903	0.689	0.585	0.592	0.84
ENST00000457318	ENST00000568588	ENST00000434581	1	0.622	0.634	0.622	0.73
ENST00000396992	ENST00000266542	ENST00000521829	1	0.622	0.634	0.622	0.73
ENST00000618240	ENST00000481445	ENST00000546457	1	0.6	0.616	0.6	0.79
ENST00000274507	ENST00000282406	ENST00000376387	1	0.6	0.616	0.6	0.79
ENST00000422373	ENST00000533567	ENST00000573196	0.645	0.933	0.619	0.578	0.83
ENST00000361166	ENST00000524552	ENST00000276585	0.645	0.933	0.619	0.578	0.83
ENST00000618521	ENST00000615907	ENST00000558265	0.677	0.911	0.616	0.589	0.81
ENST00000397261	ENST00000367123	ENST00000523430	0.677	0.911	0.616	0.589	0.81
ENST00000400266	ENST00000216085	ENST00000302874	0.645	0.956	0.651	0.601	0.75
ENST00000546392	ENST00000462741	ENST00000369651	0.935	0.667	0.599	0.602	0.8
ENST00000266517	ENST00000556689	ENST00000340093	0.871	0.733	0.594	0.604	0.8
ENST00000563885	ENST00000417615	ENST00000378896	0.613	0.956	0.625	0.568	0.84
ENST00000340833	ENST00000509535	ENST00000374517	0.613	0.956	0.625	0.568	0.84
ENST00000542724	ENST00000396401	ENST00000247452	0.742	0.844	0.59	0.586	0.84
ENST00000529307	ENST00000332127	ENST00000396183	0.613	0.978	0.659	0.591	0.76
ENST00000326956	ENST00000343004	ENST00000558190	0.806	0.8	0.599	0.606	0.79
ENST00000287611	ENST00000318988	ENST00000303577	0.613	0.978	0.659	0.591	0.76
ENST00000309519	ENST00000369144	ENST00000512756	0.839	0.778	0.607	0.616	0.76
ENST00000392403	ENST00000594019	ENST00000595112	0.71	0.867	0.587	0.576	0.86
ENST00000490673	ENST00000557052	ENST00000336294	1	0.622	0.634	0.622	0.72
ENST00000375635	ENST00000339397	ENST00000597232	0.968	0.622	0.597	0.59	0.82
ENST00000518221	ENST00000372134	ENST00000395308	0.968	0.622	0.597	0.59	0.82
ENST00000330342	ENST00000374018	ENST00000417009	0.774	0.822	0.594	0.596	0.81
ENST00000367506	ENST00000485972	ENST00000419140	0.774	0.822	0.594	0.596	0.81
ENST00000488812	ENST00000418115	ENST00000471809	1	0.6	0.616	0.6	0.78
ENST00000545125	ENST00000290902	ENST00000381897	0.645	0.933	0.619	0.578	0.82
ENST00000503014	ENST00000372621	ENST00000373491	0.903	0.711	0.606	0.614	0.76
ENST00000413806	ENST00000370521	ENST00000380152	0.548	1	0.647	0.548	0.85
ENST00000359422	ENST00000400706	ENST00000484800	0.581	1	0.671	0.581	0.76
ENST00000392415	ENST00000392066	ENST00000216014	0.71	0.889	0.615	0.599	0.78
ENST00000311234	ENST00000599898	ENST00000254730	0.71	0.889	0.615	0.599	0.78
ENST00000305409	ENST00000337198	ENST00000406540	0.71	0.889	0.615	0.599	0.78
ENST00000450599	ENST00000476965	ENST00000591871	0.581	0.978	0.634	0.558	0.84
ENST00000390549	ENST00000532219	ENST00000221930	0.968	0.644	0.616	0.612	0.75
ENST00000409735	ENST00000254950	ENST00000347982	0.71	0.867	0.587	0.576	0.85
ENST00000613129	ENST00000276393	ENST00000508204	0.903	0.689	0.585	0.592	0.82
ENST00000323830	ENST00000634852	ENST00000216019	1	0.622	0.634	0.622	0.71
ENST00000368073	ENST00000355280	ENST00000455515	1	0.6	0.616	0.6	0.77
ENST00000374384	ENST00000462347	ENST00000262960	1	0.6	0.616	0.6	0.77
ENST00000420027	ENST00000543633	ENST00000367876	1	0.6	0.616	0.6	0.77
ENST00000367925	ENST00000348075	ENST00000529639	0.774	0.822	0.594	0.596	0.8
ENST00000398104	ENST00000589767	ENST00000541916	0.645	0.933	0.619	0.578	0.81
ENST00000377710	ENST00000581733	ENST00000274071	0.742	0.867	0.616	0.609	0.75
ENST00000242576	ENST00000484616	ENST00000567835	0.548	1	0.647	0.548	0.84
ENST00000322954	ENST00000367924	ENST00000398168	0.935	0.667	0.599	0.602	0.78
ENST00000263026	ENST00000375645	ENST00000554746	0.581	1	0.671	0.581	0.75
ENST00000425653	ENST00000464087	ENST00000619513	0.613	0.956	0.625	0.568	0.82
ENST00000398606	ENST00000537112	ENST00000468479	0.581	0.978	0.634	0.558	0.83
ENST00000554357	ENST00000610543	ENST00000392238	0.581	0.978	0.634	0.558	0.83
ENST00000373116	ENST00000354884	ENST00000534319	0.806	0.8	0.599	0.606	0.77
ENST00000359435	ENST00000206020	ENST00000553384	0.806	0.8	0.599	0.606	0.77
ENST00000304046	ENST00000357525	ENST00000435070	0.968	0.644	0.616	0.612	0.74
ENST00000374751	ENST00000368299	ENST00000372481	0.839	0.778	0.607	0.616	0.74
ENST00000402136	ENST00000279027	ENST00000398168	1	0.622	0.634	0.622	0.7
ENST00000268058	ENST00000281243	ENST00000217386	0.968	0.622	0.597	0.59	0.8
ENST00000505626	ENST00000349893	ENST00000532507	0.968	0.622	0.597	0.59	0.8
ENST00000473593	ENST00000440177	ENST00000251595	0.968	0.622	0.597	0.59	0.8
ENST00000426652	ENST00000302243	ENST00000449470	1	0.6	0.616	0.6	0.76
ENST00000505626	ENST00000351593	ENST00000592791	1	0.6	0.616	0.6	0.76
ENST00000230771	ENST00000249806	ENST00000357429	0.645	0.933	0.619	0.578	0.8
ENST00000294623	ENST00000449627	ENST00000337620	1	0.578	0.599	0.578	0.82
ENST00000475477	ENST00000372389	ENST00000263629	0.903	0.711	0.606	0.614	0.74
ENST00000373055	ENST00000394250	ENST00000241502	0.581	1	0.671	0.581	0.74
ENST00000251496	ENST00000396863	ENST00000506018	0.742	0.822	0.564	0.564	0.88
ENST00000445503	ENST00000546753	ENST00000557957	0.742	0.844	0.59	0.586	0.81
ENST00000360954	ENST00000328853	ENST00000361471	0.742	0.844	0.59	0.586	0.81
ENST00000277554	ENST00000379540	ENST00000354204	0.806	0.8	0.599	0.606	0.76
ENST00000628412	ENST00000617533	ENST00000357763	0.677	0.889	0.587	0.566	0.85
ENST00000352187	ENST00000217426	ENST00000419162	0.903	0.689	0.585	0.592	0.8
ENST00000420993	ENST00000392438	ENST00000463117	0.806	0.756	0.553	0.562	0.89
ENST00000216456	ENST00000583900	ENST00000620335	0.968	0.622	0.597	0.59	0.79
ENST00000375041	ENST00000460110	ENST00000595227	0.968	0.622	0.597	0.59	0.79
ENST00000541972	ENST00000367808	ENST00000433197	1	0.6	0.616	0.6	0.75
ENST00000336737	ENST00000545606	ENST00000507807	0.774	0.822	0.594	0.596	0.78
ENST00000262861	ENST00000318348	ENST00000253363	0.774	0.822	0.594	0.596	0.78
ENST00000329047	ENST00000327134	ENST00000493452	0.548	1	0.647	0.548	0.82
ENST00000340077	ENST00000480550	ENST00000620254	0.548	1	0.647	0.548	0.82
ENST00000436396	ENST00000347635	ENST00000401701	0.677	0.911	0.616	0.589	0.77
ENST00000382213	ENST00000367843	ENST00000279907	0.677	0.911	0.616	0.589	0.77
ENST00000332070	ENST00000415828	ENST00000301678	0.548	1	0.647	0.548	0.82
ENST00000343231	ENST00000373825	ENST00000547252	0.548	1	0.647	0.548	0.82
ENST00000533961	ENST00000527906	ENST00000304312	0.839	0.756	0.584	0.594	0.79
ENST00000405362	ENST00000548310	ENST00000371217	0.71	0.889	0.615	0.599	0.75
ENST00000288071	ENST00000306024	ENST00000518406	0.613	0.956	0.625	0.568	0.8
ENST00000523767	ENST00000601675	ENST00000460393	0.581	0.978	0.634	0.558	0.81
ENST00000331552	ENST00000225972	ENST00000347699	0.581	0.978	0.634	0.558	0.81
ENST00000479300	ENST00000320743	ENST00000395757	0.581	0.978	0.634	0.558	0.81
ENST00000541166	ENST00000395120	ENST00000391993	0.806	0.8	0.599	0.606	0.75
ENST00000593203	ENST00000272065	ENST00000533699	0.968	0.644	0.616	0.612	0.72
ENST00000545174	ENST00000377724	ENST00000225603	0.968	0.644	0.616	0.612	0.72
ENST00000456319	ENST00000504734	ENST00000376723	0.548	0.978	0.608	0.526	0.9
ENST00000360315	ENST00000314191	ENST00000447952	0.71	0.867	0.587	0.576	0.82
ENST00000582155	ENST00000511470	ENST00000441097	0.903	0.689	0.585	0.592	0.79
ENST00000550296	ENST00000359957	ENST00000368110	0.935	0.644	0.58	0.58	0.82
ENST00000509535	ENST00000531886	ENST00000534720	0.903	0.689	0.585	0.592	0.79
ENST00000409134	ENST00000368021	ENST00000368331	0.677	0.889	0.587	0.566	0.84
ENST00000536513	ENST00000440232	ENST00000356187	0.71	0.844	0.561	0.554	0.89
ENST00000369642	ENST00000512772	ENST00000531714	0.871	0.711	0.573	0.582	0.82
ENST00000460902	ENST00000586486	ENST00000335508	1	0.6	0.616	0.6	0.74
ENST00000394935	ENST00000216416	ENST00000556021	1	0.6	0.616	0.6	0.74
ENST00000372902	ENST00000568965	ENST00000248228	0.935	0.622	0.561	0.558	0.88
ENST00000632555	ENST00000566753	ENST00000452857	0.645	0.933	0.619	0.578	0.78
ENST00000342665	ENST00000274532	ENST00000532726	1	0.578	0.599	0.578	0.8
ENST00000373944	ENST00000537927	ENST00000596663	0.645	0.933	0.619	0.578	0.78
ENST00000262139	ENST00000557530	ENST00000405289	0.806	0.778	0.576	0.584	0.81
ENST00000260184	ENST00000368708	ENST00000491465	0.548	1	0.647	0.548	0.81
ENST00000416762	ENST00000396349	ENST00000361673	0.71	0.889	0.615	0.599	0.74
ENST00000264036	ENST00000450115	ENST00000439422	0.613	0.956	0.625	0.568	0.79
ENST00000264167	ENST00000619580	ENST00000611176	0.613	0.956	0.625	0.568	0.79
ENST00000602725	ENST00000233084	ENST00000457358	0.581	0.978	0.634	0.558	0.8
ENST00000567185	ENST00000285298	ENST00000273550	0.968	0.644	0.616	0.612	0.71
ENST00000394023	ENST00000514279	ENST00000510056	0.645	0.911	0.588	0.556	0.85
ENST00000590853	ENST00000592949	ENST00000238892	0.903	0.689	0.585	0.592	0.78
ENST00000271836	ENST00000546373	ENST00000301785	0.677	0.889	0.587	0.566	0.83
ENST00000527302	ENST00000356126	ENST00000473301	0.71	0.844	0.561	0.554	0.88
ENST00000394609	ENST00000265174	ENST00000611905	0.968	0.622	0.597	0.59	0.77
ENST00000538654	ENST00000448775	ENST00000455515	0.968	0.622	0.597	0.59	0.77
ENST00000356384	ENST00000532726	ENST00000309007	1	0.6	0.616	0.6	0.73
ENST00000378115	ENST00000307296	ENST00000357866	1	0.6	0.616	0.6	0.73
ENST00000354593	ENST00000382824	ENST00000580081	1	0.6	0.616	0.6	0.73
ENST00000377885	ENST00000382199	ENST00000427120	0.645	0.933	0.619	0.578	0.77
ENST00000512996	ENST00000302014	ENST00000389675	0.613	0.933	0.592	0.546	0.86
ENST00000231134	ENST00000314485	ENST00000370050	0.613	0.933	0.592	0.546	0.86
ENST00000254803	ENST00000446179	ENST00000315599	0.968	0.6	0.578	0.568	0.83
ENST00000263025	ENST00000262607	ENST00000394765	0.968	0.6	0.578	0.568	0.83
ENST00000503454	ENST00000361475	ENST00000366769	0.548	1	0.647	0.548	0.8
ENST00000444210	ENST00000395510	ENST00000564499	0.935	0.667	0.599	0.602	0.74
ENST00000538775	ENST00000583879	ENST00000440161	0.548	1	0.647	0.548	0.8
ENST00000426677	ENST00000164227	ENST00000587470	0.548	1	0.647	0.548	0.8
ENST00000603230	ENST00000456652	ENST00000482320	0.581	1	0.671	0.581	0.71
ENST00000502906	ENST00000343677	ENST00000225698	0.613	0.956	0.625	0.568	0.78
ENST00000517426	ENST00000446419	ENST00000517856	0.613	0.956	0.625	0.568	0.78
ENST00000406246	ENST00000562251	ENST00000344113	0.581	0.978	0.634	0.558	0.79
ENST00000488574	ENST00000221859	ENST00000635041	0.581	0.978	0.634	0.558	0.79
ENST00000373409	ENST00000258341	ENST00000418824	0.581	0.978	0.634	0.558	0.79
ENST00000432829	ENST00000396085	ENST00000309451	0.71	0.867	0.587	0.576	0.8
ENST00000427716	ENST00000397615	ENST00000404603	0.839	0.778	0.607	0.616	0.7
ENST00000370251	ENST00000529986	ENST00000339643	0.71	0.867	0.587	0.576	0.8
ENST00000350638	ENST00000472726	ENST00000360409	0.645	0.911	0.588	0.556	0.84
ENST00000265354	ENST00000492167	ENST00000495276	0.903	0.689	0.585	0.592	0.77
ENST00000398399	ENST00000554019	ENST00000324803	0.677	0.889	0.587	0.566	0.82
ENST00000590832	ENST00000483302	ENST00000331238	0.871	0.711	0.573	0.582	0.8
ENST00000336098	ENST00000368235	ENST00000533151	1	0.6	0.616	0.6	0.72
ENST00000512070	ENST00000511032	ENST00000344908	0.645	0.933	0.619	0.578	0.76
ENST00000457750	ENST00000625282	ENST00000575282	0.645	0.933	0.619	0.578	0.76
ENST00000425206	ENST00000484859	ENST00000370939	0.645	0.933	0.619	0.578	0.76
ENST00000375345	ENST00000453723	ENST00000596582	0.903	0.667	0.565	0.57	0.83
ENST00000617533	ENST00000225519	ENST00000570856	0.806	0.778	0.576	0.584	0.79
ENST00000310053	ENST00000431586	ENST00000397609	0.548	1	0.647	0.548	0.79
ENST00000258821	ENST00000541973	ENST00000371110	0.548	1	0.647	0.548	0.79
ENST00000522425	ENST00000595973	ENST00000446373	0.548	1	0.647	0.548	0.79
ENST00000494062	ENST00000357867	ENST00000261868	0.935	0.667	0.599	0.602	0.73
ENST00000561277	ENST00000467695	ENST00000428026	0.613	0.956	0.625	0.568	0.77
ENST00000553612	ENST00000449247	ENST00000262879	0.613	0.956	0.625	0.568	0.77
ENST00000620197	ENST00000249373	ENST00000372972	0.581	0.978	0.634	0.558	0.78
ENST00000438911	ENST00000400053	ENST00000517371	0.581	0.978	0.634	0.558	0.78
ENST00000520817	ENST00000616407	ENST00000264750	0.581	0.978	0.634	0.558	0.78
ENST00000296411	ENST00000398576	ENST00000329613	0.806	0.8	0.599	0.606	0.72
ENST00000375782	ENST00000441840	ENST00000305536	0.903	0.689	0.585	0.592	0.76
ENST00000433341	ENST00000576021	ENST00000369856	0.677	0.867	0.559	0.544	0.88
ENST00000374832	ENST00000587470	ENST00000495186	0.968	0.622	0.597	0.59	0.75
ENST00000422922	ENST00000510437	ENST00000319836	0.968	0.622	0.597	0.59	0.75
ENST00000393412	ENST00000456855	ENST00000264381	1	0.6	0.616	0.6	0.71
ENST00000572583	ENST00000556760	ENST00000394744	0.645	0.933	0.619	0.578	0.75
ENST00000351393	ENST00000566747	ENST00000635581	0.645	0.933	0.619	0.578	0.75
ENST00000206423	ENST00000397166	ENST00000391854	0.645	0.933	0.619	0.578	0.75
ENST00000561626	ENST00000295925	ENST00000376033	1	0.578	0.599	0.578	0.77
ENST00000467211	ENST00000370544	ENST00000267169	1	0.578	0.599	0.578	0.77
ENST00000493560	ENST00000441867	ENST00000493136	1	0.578	0.599	0.578	0.77
ENST00000480918	ENST00000338530	ENST00000451522	0.613	0.933	0.592	0.546	0.84
ENST00000467549	ENST00000392647	ENST00000260662	0.613	0.933	0.592	0.546	0.84
ENST00000402966	ENST00000553400	ENST00000369805	0.613	0.933	0.592	0.546	0.84
ENST00000309340	ENST00000354911	ENST00000374078	0.548	1	0.647	0.548	0.78
ENST00000399804	ENST00000381232	ENST00000341394	0.548	1	0.647	0.548	0.78
ENST00000355467	ENST00000546136	ENST00000245544	0.677	0.911	0.616	0.589	0.73
ENST00000357115	ENST00000272286	ENST00000260818	0.613	0.956	0.625	0.568	0.76
ENST00000361035	ENST00000398153	ENST00000426808	0.742	0.822	0.564	0.564	0.83
ENST00000342245	ENST00000540845	ENST00000612687	0.613	0.956	0.625	0.568	0.76
ENST00000373622	ENST00000570353	ENST00000551264	0.871	0.733	0.594	0.604	0.72
ENST00000298468	ENST00000207870	ENST00000253110	0.742	0.844	0.59	0.586	0.76
ENST00000360534	ENST00000497492	ENST00000374767	0.742	0.844	0.59	0.586	0.76
ENST00000495273	ENST00000301634	ENST00000456179	0.581	0.978	0.634	0.558	0.77
ENST00000456159	ENST00000418635	ENST00000306735	0.581	0.978	0.634	0.558	0.77
ENST00000370238	ENST00000489591	ENST00000361804	0.581	0.978	0.634	0.558	0.77
ENST00000372324	ENST00000475789	ENST00000312049	0.581	0.978	0.634	0.558	0.77
ENST00000472765	ENST00000328747	ENST00000438011	0.581	0.956	0.598	0.536	0.85
ENST00000502702	ENST00000219700	ENST00000323688	0.548	0.978	0.608	0.526	0.86
ENST00000602959	ENST00000460105	ENST00000302219	0.645	0.911	0.588	0.556	0.82
ENST00000426077	ENST00000356401	ENST00000595641	0.71	0.867	0.587	0.576	0.78
ENST00000534355	ENST00000329078	ENST00000617672	0.935	0.644	0.58	0.58	0.78
ENST00000359644	ENST00000454703	ENST00000293350	0.677	0.889	0.587	0.566	0.8
ENST00000538565	ENST00000571466	ENST00000311893	0.935	0.644	0.58	0.58	0.78
ENST00000611124	ENST00000257013	ENST00000390551	0.903	0.689	0.585	0.592	0.75
ENST00000287239	ENST00000375255	ENST00000286788	0.677	0.867	0.559	0.544	0.87
ENST00000602398	ENST00000453723	ENST00000416372	0.871	0.711	0.573	0.582	0.78
ENST00000334708	ENST00000532354	ENST00000368021	0.968	0.622	0.597	0.59	0.74
ENST00000519948	ENST00000394987	ENST00000630701	1	0.6	0.616	0.6	0.7
ENST00000293800	ENST00000601449	ENST00000355758	1	0.6	0.616	0.6	0.7
ENST00000225719	ENST00000312046	ENST00000409962	1	0.6	0.616	0.6	0.7
ENST00000470971	ENST00000270279	ENST00000296288	0.968	0.6	0.578	0.568	0.8
ENST00000435961	ENST00000373895	ENST00000329214	0.613	0.933	0.592	0.546	0.83
ENST00000381077	ENST00000372386	ENST00000612696	0.613	0.933	0.592	0.546	0.83
ENST00000351677	ENST00000371975	ENST00000328554	0.516	1	0.622	0.516	0.86
ENST00000492092	ENST00000268206	ENST00000272793	0.516	1	0.622	0.516	0.86
ENST00000323646	ENST00000539065	ENST00000296440	0.548	1	0.647	0.548	0.77
ENST00000421182	ENST00000252071	ENST00000300714	0.548	1	0.647	0.548	0.77
ENST00000353703	ENST00000513328	ENST00000449707	0.548	1	0.647	0.548	0.77
ENST00000442742	ENST00000271843	ENST00000622532	0.581	0.933	0.565	0.514	0.92
ENST00000370015	ENST00000375852	ENST00000586722	0.871	0.733	0.594	0.604	0.71
ENST00000610466	ENST00000376694	ENST00000357146	0.613	0.956	0.625	0.568	0.75
ENST00000581562	ENST00000245934	ENST00000301633	0.581	0.978	0.634	0.558	0.76
ENST00000449699	ENST00000340934	ENST00000432949	0.581	0.978	0.634	0.558	0.76
ENST00000534358	ENST00000343597	ENST00000263201	0.581	0.956	0.598	0.536	0.84
ENST00000372396	ENST00000260386	ENST00000369850	0.581	0.956	0.598	0.536	0.84
ENST00000420576	ENST00000264867	ENST00000395321	0.581	0.956	0.598	0.536	0.84
ENST00000454913	ENST00000468304	ENST00000318887	0.581	0.956	0.598	0.536	0.84
ENST00000319172	ENST00000543464	ENST00000369975	0.645	0.911	0.588	0.556	0.81
ENST00000392749	ENST00000581733	ENST00000280258	0.645	0.911	0.588	0.556	0.81
ENST00000552217	ENST00000431586	ENST00000307078	0.645	0.911	0.588	0.556	0.81
ENST00000611337	ENST00000483465	ENST00000481647	0.935	0.644	0.58	0.58	0.77
ENST00000351773	ENST00000467825	ENST00000252590	0.613	0.911	0.561	0.524	0.9
ENST00000584437	ENST00000507807	ENST00000557550	0.806	0.756	0.553	0.562	0.83
ENST00000433655	ENST00000342988	ENST00000609309	1	0.6	0.616	0.6	0.69
ENST00000566010	ENST00000419752	ENST00000414423	0.903	0.667	0.565	0.57	0.8
ENST00000348022	ENST00000568426	ENST00000540828	0.806	0.778	0.576	0.584	0.76
ENST00000597612	ENST00000566153	ENST00000341148	0.968	0.6	0.578	0.568	0.79
ENST00000488574	ENST00000373909	ENST00000397333	0.516	1	0.622	0.516	0.85
ENST00000505164	ENST00000567008	ENST00000360203	0.613	0.933	0.592	0.546	0.82
ENST00000304786	ENST00000419869	ENST00000550107	0.548	1	0.647	0.548	0.76
ENST00000536829	ENST00000508797	ENST00000296015	0.581	0.978	0.634	0.558	0.75
ENST00000263401	ENST00000439984	ENST00000040738	0.581	0.978	0.634	0.558	0.75
ENST00000445118	ENST00000522655	ENST00000408965	0.581	0.978	0.634	0.558	0.75
ENST00000611977	ENST00000482512	ENST00000513799	0.548	0.978	0.608	0.526	0.84
ENST00000398129	ENST00000349077	ENST00000404484	0.903	0.689	0.585	0.592	0.73
ENST00000258484	ENST00000588815	ENST00000539945	0.903	0.689	0.585	0.592	0.73
ENST00000431877	ENST00000304567	ENST00000427526	0.677	0.867	0.559	0.544	0.85
ENST00000272091	ENST00000594862	ENST00000343327	0.968	0.622	0.597	0.59	0.72
ENST00000377304	ENST00000561078	ENST00000199320	0.968	0.622	0.597	0.59	0.72
ENST00000417235	ENST00000368653	ENST00000403663	1	0.578	0.599	0.578	0.74
ENST00000451903	ENST00000407559	ENST00000438807	1	0.578	0.599	0.578	0.74
ENST00000495140	ENST00000403444	ENST00000375687	1	0.578	0.599	0.578	0.74
ENST00000371221	ENST00000482086	ENST00000406548	1	0.578	0.599	0.578	0.74
ENST00000539680	ENST00000316218	ENST00000311208	0.613	0.933	0.592	0.546	0.81
ENST00000397912	ENST00000542629	ENST00000382406	0.806	0.778	0.576	0.584	0.75
ENST00000473904	ENST00000435983	ENST00000377066	0.516	1	0.622	0.516	0.84
ENST00000469295	ENST00000616288	ENST00000226522	0.548	1	0.647	0.548	0.75
ENST00000308588	ENST00000577886	ENST00000379068	0.742	0.822	0.564	0.564	0.8
ENST00000414031	ENST00000358689	ENST00000553383	0.742	0.822	0.564	0.564	0.8
ENST00000338121	ENST00000496684	ENST00000251642	0.742	0.844	0.59	0.586	0.73
ENST00000446231	ENST00000392955	ENST00000379593	0.613	0.978	0.659	0.591	0.65
ENST00000431643	ENST00000619101	ENST00000260379	0.581	0.956	0.598	0.536	0.82
ENST00000589838	ENST00000306185	ENST00000361901	0.548	0.978	0.608	0.526	0.83
ENST00000317096	ENST00000351829	ENST00000330560	0.548	0.978	0.608	0.526	0.83
ENST00000356003	ENST00000380764	ENST00000577269	0.935	0.644	0.58	0.58	0.75
ENST00000371113	ENST00000337940	ENST00000303383	0.677	0.889	0.587	0.566	0.77
ENST00000216862	ENST00000518794	ENST00000460950	0.677	0.889	0.587	0.566	0.77
ENST00000300605	ENST00000528292	ENST00000548263	0.71	0.844	0.561	0.554	0.82
ENST00000403346	ENST00000296521	ENST00000380013	0.677	0.867	0.559	0.544	0.84
ENST00000475124	ENST00000367274	ENST00000282397	0.968	0.622	0.597	0.59	0.71
ENST00000374343	ENST00000570305	ENST00000397554	0.968	0.622	0.597	0.59	0.71
ENST00000529732	ENST00000227758	ENST00000304043	1	0.578	0.599	0.578	0.73
ENST00000601216	ENST00000239666	ENST00000509186	1	0.578	0.599	0.578	0.73
ENST00000586834	ENST00000511676	ENST00000524392	0.903	0.667	0.565	0.57	0.78
ENST00000359481	ENST00000441493	ENST00000612196	1	0.578	0.599	0.578	0.73
ENST00000626464	ENST00000361050	ENST00000602348	1	0.578	0.599	0.578	0.73
ENST00000360115	ENST00000602569	ENST00000297591	0.903	0.667	0.565	0.57	0.78
ENST00000344743	ENST00000263253	ENST00000371997	0.903	0.667	0.565	0.57	0.78
ENST00000472348	ENST00000502897	ENST00000548480	0.613	0.933	0.592	0.546	0.8
ENST00000409737	ENST00000565971	ENST00000403491	0.968	0.6	0.578	0.568	0.77
ENST00000477529	ENST00000583013	ENST00000467315	0.968	0.6	0.578	0.568	0.77
ENST00000409645	ENST00000294623	ENST00000590514	0.613	0.933	0.592	0.546	0.8
ENST00000335144	ENST00000467067	ENST00000346166	0.548	1	0.647	0.548	0.74
ENST00000375852	ENST00000507209	ENST00000557040	1	0.556	0.581	0.556	0.79
ENST00000388835	ENST00000352297	ENST00000411827	0.613	0.956	0.625	0.568	0.72
ENST00000206451	ENST00000413907	ENST00000426480	0.871	0.689	0.552	0.56	0.81
ENST00000492974	ENST00000373403	ENST00000409683	0.871	0.689	0.552	0.56	0.81
ENST00000375616	ENST00000448764	ENST00000328194	0.742	0.844	0.59	0.586	0.72
ENST00000599213	ENST00000392438	ENST00000342991	0.581	0.956	0.598	0.536	0.81
ENST00000367212	ENST00000373491	ENST00000371146	0.581	0.956	0.598	0.536	0.81
ENST00000551983	ENST00000471389	ENST00000411754	0.581	0.956	0.598	0.536	0.81
ENST00000558720	ENST00000443798	ENST00000461447	0.581	0.956	0.598	0.536	0.81
ENST00000334598	ENST00000576917	ENST00000337682	0.548	0.978	0.608	0.526	0.82
ENST00000563739	ENST00000506820	ENST00000254846	0.548	0.978	0.608	0.526	0.82
ENST00000264033	ENST00000549581	ENST00000303210	0.548	0.978	0.608	0.526	0.82
ENST00000578207	ENST00000557529	ENST00000360423	0.548	0.978	0.608	0.526	0.82
ENST00000221132	ENST00000338663	ENST00000222482	0.677	0.889	0.587	0.566	0.76
ENST00000379024	ENST00000229214	ENST00000548082	0.677	0.889	0.587	0.566	0.76
ENST00000555941	ENST00000333751	ENST00000617231	0.935	0.644	0.58	0.58	0.74
ENST00000284440	ENST00000409644	ENST00000367245	0.935	0.644	0.58	0.58	0.74
ENST00000552150	ENST00000610733	ENST00000559991	0.677	0.889	0.587	0.566	0.76
ENST00000562354	ENST00000308361	ENST00000370015	0.774	0.822	0.594	0.596	0.69
ENST00000378150	ENST00000561530	ENST00000434316	1	0.578	0.599	0.578	0.72
ENST00000415149	ENST00000507582	ENST00000262210	1	0.578	0.599	0.578	0.72
ENST00000567159	ENST00000515038	ENST00000543419	1	0.578	0.599	0.578	0.72
ENST00000588875	ENST00000556550	ENST00000371581	0.903	0.667	0.565	0.57	0.77
ENST00000261600	ENST00000468536	ENST00000488337	0.613	0.933	0.592	0.546	0.79
ENST00000304330	ENST00000288050	ENST00000390321	0.806	0.778	0.576	0.584	0.73
ENST00000357179	ENST00000509601	ENST00000370489	0.968	0.6	0.578	0.568	0.76
ENST00000494430	ENST00000425053	ENST00000215565	0.516	1	0.622	0.516	0.82
ENST00000267229	ENST00000245857	ENST00000569545	0.548	1	0.647	0.548	0.73
ENST00000467963	ENST00000373020	ENST00000220959	0.548	1	0.647	0.548	0.73
ENST00000409656	ENST00000338920	ENST00000623481	0.581	0.933	0.565	0.514	0.88
ENST00000272638	ENST00000338415	ENST00000357763	1	0.556	0.581	0.556	0.78
ENST00000349496	ENST00000379987	ENST00000328159	0.742	0.844	0.59	0.586	0.71
ENST00000569534	ENST00000339083	ENST00000633485	0.742	0.844	0.59	0.586	0.71
ENST00000470181	ENST00000510019	ENST00000395816	0.581	0.978	0.634	0.558	0.72
ENST00000327040	ENST00000351718	ENST00000514697	0.581	0.956	0.598	0.536	0.8
ENST00000230419	ENST00000591198	ENST00000357103	0.645	0.911	0.588	0.556	0.77
ENST00000554357	ENST00000587283	ENST00000515060	0.548	0.956	0.572	0.504	0.89
ENST00000509409	ENST00000474319	ENST00000420892	0.548	0.978	0.608	0.526	0.81
ENST00000298687	ENST00000412830	ENST00000448387	0.71	0.867	0.587	0.576	0.73
ENST00000356003	ENST00000308580	ENST00000369902	0.935	0.644	0.58	0.58	0.73
ENST00000533649	ENST00000424383	ENST00000356607	0.935	0.644	0.58	0.58	0.73
ENST00000590806	ENST00000242059	ENST00000526015	0.71	0.844	0.561	0.554	0.8
ENST00000378795	ENST00000505450	ENST00000400324	0.71	0.844	0.561	0.554	0.8
ENST00000258083	ENST00000296792	ENST00000546600	0.71	0.844	0.561	0.554	0.8
ENST00000380079	ENST00000265498	ENST00000373588	0.677	0.867	0.559	0.544	0.82
ENST00000409468	ENST00000539061	ENST00000252229	0.677	0.867	0.559	0.544	0.82
ENST00000361538	ENST00000595143	ENST00000383775	0.968	0.622	0.597	0.59	0.69
ENST00000416762	ENST00000593163	ENST00000333957	0.645	0.889	0.559	0.534	0.84
ENST00000342751	ENST00000506020	ENST00000219689	0.968	0.622	0.597	0.59	0.69
ENST00000261797	ENST00000623112	ENST00000618715	0.968	0.622	0.597	0.59	0.69
ENST00000449375	ENST00000481530	ENST00000371764	0.645	0.889	0.559	0.534	0.84
ENST00000551281	ENST00000504329	ENST00000463900	1	0.578	0.599	0.578	0.71
ENST00000400788	ENST00000434545	ENST00000326132	1	0.578	0.599	0.578	0.71
ENST00000298767	ENST00000521567	ENST00000288986	0.613	0.933	0.592	0.546	0.78
ENST00000374907	ENST00000435975	ENST00000455511	0.613	0.933	0.592	0.546	0.78
ENST00000311151	ENST00000443024	ENST00000321460	0.613	0.933	0.592	0.546	0.78
ENST00000570054	ENST00000338530	ENST00000242108	0.613	0.933	0.592	0.546	0.78
ENST00000353609	ENST00000376419	ENST00000232458	0.613	0.933	0.592	0.546	0.78
ENST00000392560	ENST00000367941	ENST00000532522	0.516	1	0.622	0.516	0.81
ENST00000273223	ENST00000257245	ENST00000605197	0.516	1	0.622	0.516	0.81
ENST00000381077	ENST00000578351	ENST00000496447	0.516	1	0.622	0.516	0.81
ENST00000520984	ENST00000544898	ENST00000439984	0.516	1	0.622	0.516	0.81
ENST00000413566	ENST00000543525	ENST00000371856	0.516	1	0.622	0.516	0.81
ENST00000355527	ENST00000536384	ENST00000632775	0.968	0.6	0.578	0.568	0.75
ENST00000308713	ENST00000561643	ENST00000357429	0.516	1	0.622	0.516	0.81
ENST00000370263	ENST00000380079	ENST00000375320	1	0.556	0.581	0.556	0.77
ENST00000199936	ENST00000476922	ENST00000372585	1	0.556	0.581	0.556	0.77
ENST00000345122	ENST00000256785	ENST00000621709	0.968	0.578	0.56	0.546	0.81
ENST00000553700	ENST00000264596	ENST00000420455	0.71	0.867	0.587	0.576	0.72
ENST00000266735	ENST00000439537	ENST00000366766	0.548	0.978	0.608	0.526	0.8
ENST00000397666	ENST00000366741	ENST00000477325	0.548	0.978	0.608	0.526	0.8
ENST00000618908	ENST00000369969	ENST00000589042	0.903	0.644	0.545	0.548	0.82
ENST00000358406	ENST00000395145	ENST00000504211	0.548	0.978	0.608	0.526	0.8
ENST00000509186	ENST00000440632	ENST00000390549	1	0.533	0.564	0.533	0.83
ENST00000379143	ENST00000424646	ENST00000540698	0.548	0.978	0.608	0.526	0.8
ENST00000391952	ENST00000380171	ENST00000539861	0.645	0.911	0.588	0.556	0.76
ENST00000319449	ENST00000537746	ENST00000459704	0.71	0.867	0.587	0.576	0.72
ENST00000327423	ENST00000222574	ENST00000627972	0.548	0.978	0.608	0.526	0.8
ENST00000450006	ENST00000357324	ENST00000579476	0.935	0.644	0.58	0.58	0.72
ENST00000366528	ENST00000405158	ENST00000237281	0.935	0.644	0.58	0.58	0.72
ENST00000217456	ENST00000313732	ENST00000578397	0.677	0.889	0.587	0.566	0.74
ENST00000229314	ENST00000340356	ENST00000233616	0.71	0.844	0.561	0.554	0.79
ENST00000549920	ENST00000476803	ENST00000367604	0.774	0.8	0.569	0.574	0.74
ENST00000608083	ENST00000526395	ENST00000616381	0.871	0.711	0.573	0.582	0.72
ENST00000352432	ENST00000531767	ENST00000340450	0.871	0.711	0.573	0.582	0.72
ENST00000394549	ENST00000394299	ENST00000262811	0.935	0.622	0.561	0.558	0.78
ENST00000520931	ENST00000595143	ENST00000433418	0.935	0.622	0.561	0.558	0.78
ENST00000586963	ENST00000476648	ENST00000265071	0.484	1	0.597	0.484	0.89
ENST00000630925	ENST00000405201	ENST00000449470	0.903	0.667	0.565	0.57	0.75
ENST00000511470	ENST00000598779	ENST00000616174	1	0.578	0.599	0.578	0.7
ENST00000263645	ENST00000393203	ENST00000566454	0.613	0.933	0.592	0.546	0.77
ENST00000382647	ENST00000437116	ENST00000409724	0.613	0.933	0.592	0.546	0.77
ENST00000221930	ENST00000265678	ENST00000421134	0.613	0.933	0.592	0.546	0.77
ENST00000453848	ENST00000425867	ENST00000611080	0.516	1	0.622	0.516	0.8
ENST00000439887	ENST00000373335	ENST00000586760	0.968	0.6	0.578	0.568	0.74
ENST00000582970	ENST00000369888	ENST00000482086	1	0.556	0.581	0.556	0.76
ENST00000358590	ENST00000467661	ENST00000516869	0.548	1	0.647	0.548	0.71
ENST00000587091	ENST00000366553	ENST00000427660	0.548	1	0.647	0.548	0.71
ENST00000366559	ENST00000503472	ENST00000304414	1	0.556	0.581	0.556	0.76
ENST00000303130	ENST00000439388	ENST00000529255	0.742	0.822	0.564	0.564	0.76
ENST00000457280	ENST00000287957	ENST00000369622	0.581	0.956	0.598	0.536	0.78
ENST00000265113	ENST00000634702	ENST00000263100	0.548	0.956	0.572	0.504	0.87
ENST00000283006	ENST00000252602	ENST00000372805	0.645	0.911	0.588	0.556	0.75
ENST00000263694	ENST00000369880	ENST00000220847	0.548	0.978	0.608	0.526	0.79
ENST00000369077	ENST00000427660	ENST00000341068	0.548	0.978	0.608	0.526	0.79
ENST00000588874	ENST00000612065	ENST00000316156	0.903	0.644	0.545	0.548	0.81
ENST00000430249	ENST00000399339	ENST00000508906	0.516	0.978	0.582	0.494	0.88
ENST00000392127	ENST00000325144	ENST00000303329	0.71	0.844	0.561	0.554	0.78
ENST00000575829	ENST00000392008	ENST00000358344	0.613	0.911	0.561	0.524	0.84
ENST00000553542	ENST00000539907	ENST00000450251	0.613	0.911	0.561	0.524	0.84
ENST00000560891	ENST00000617207	ENST00000338910	0.677	0.889	0.587	0.566	0.73
ENST00000393958	ENST00000349334	ENST00000592273	0.871	0.667	0.531	0.538	0.84
ENST00000318121	ENST00000374282	ENST00000361432	0.677	0.867	0.559	0.544	0.8
ENST00000306402	ENST00000614445	ENST00000405570	0.677	0.867	0.559	0.544	0.8
ENST00000553383	ENST00000475269	ENST00000491737	1	0.578	0.599	0.578	0.69
ENST00000232974	ENST00000565574	ENST00000429896	1	0.578	0.599	0.578	0.69
ENST00000164227	ENST00000564439	ENST00000607266	0.516	1	0.622	0.516	0.79
ENST00000409757	ENST00000462090	ENST00000567078	0.613	0.933	0.592	0.546	0.76
ENST00000332160	ENST00000559519	ENST00000232496	0.516	1	0.622	0.516	0.79
ENST00000595618	ENST00000263736	ENST00000370211	0.516	1	0.622	0.516	0.79
ENST00000469613	ENST00000306306	ENST00000396290	0.806	0.778	0.576	0.584	0.7
ENST00000611732	ENST00000524896	ENST00000282030	0.613	0.933	0.592	0.546	0.76
ENST00000265077	ENST00000261168	ENST00000329474	0.613	0.933	0.592	0.546	0.76
ENST00000615487	ENST00000325346	ENST00000494705	1	0.556	0.581	0.556	0.75
ENST00000368489	ENST00000346817	ENST00000310638	1	0.556	0.581	0.556	0.75
ENST00000342571	ENST00000557164	ENST00000574616	0.968	0.578	0.56	0.546	0.79
ENST00000366910	ENST00000504614	ENST00000315869	0.968	0.578	0.56	0.546	0.79
ENST00000296657	ENST00000532982	ENST00000234626	0.581	0.956	0.598	0.536	0.77
ENST00000155674	ENST00000405510	ENST00000570200	0.516	0.978	0.582	0.494	0.87
ENST00000460181	ENST00000611640	ENST00000512062	0.645	0.911	0.588	0.556	0.74
ENST00000352251	ENST00000262932	ENST00000371356	0.548	0.978	0.608	0.526	0.78
ENST00000264703	ENST00000546639	ENST00000396864	0.903	0.644	0.545	0.548	0.8
ENST00000360003	ENST00000530628	ENST00000583900	0.71	0.867	0.587	0.576	0.7
ENST00000369807	ENST00000589825	ENST00000470422	0.71	0.822	0.535	0.532	0.84
ENST00000470212	ENST00000587194	ENST00000357387	0.645	0.889	0.559	0.534	0.81
ENST00000474964	ENST00000470646	ENST00000255764	0.645	0.889	0.559	0.534	0.81
ENST00000559619	ENST00000319517	ENST00000600377	0.839	0.733	0.562	0.572	0.73
ENST00000303204	ENST00000590873	ENST00000425636	0.839	0.733	0.562	0.572	0.73
ENST00000562488	ENST00000620190	ENST00000440452	0.935	0.622	0.561	0.558	0.76
ENST00000397192	ENST00000304031	ENST00000542647	1	0.578	0.599	0.578	0.68
ENST00000627972	ENST00000560637	ENST00000533121	0.516	1	0.622	0.516	0.78
ENST00000460095	ENST00000377658	ENST00000534980	0.516	1	0.622	0.516	0.78
ENST00000535282	ENST00000216294	ENST00000291572	0.516	1	0.622	0.516	0.78
ENST00000504727	ENST00000559819	ENST00000504614	0.968	0.6	0.578	0.568	0.72
ENST00000372862	ENST00000583850	ENST00000396525	0.516	1	0.622	0.516	0.78
ENST00000355192	ENST00000353660	ENST00000374616	0.968	0.6	0.578	0.568	0.72
ENST00000416649	ENST00000356839	ENST00000355125	0.613	0.933	0.592	0.546	0.75
ENST00000372600	ENST00000392127	ENST00000596719	1	0.556	0.581	0.556	0.74
ENST00000218200	ENST00000512772	ENST00000230449	0.839	0.711	0.541	0.55	0.79
ENST00000612662	ENST00000349243	ENST00000595567	0.548	0.956	0.572	0.504	0.85
ENST00000421834	ENST00000433566	ENST00000404621	0.548	0.978	0.608	0.526	0.77
ENST00000228916	ENST00000615999	ENST00000625836	0.645	0.911	0.588	0.556	0.73
ENST00000598410	ENST00000392692	ENST00000616098	0.516	0.978	0.582	0.494	0.86
ENST00000393387	ENST00000566228	ENST00000550027	0.774	0.778	0.546	0.552	0.78
ENST00000458008	ENST00000433628	ENST00000437340	0.677	0.889	0.587	0.566	0.71
ENST00000567705	ENST00000518650	ENST00000479719	0.613	0.911	0.561	0.524	0.82
ENST00000219097	ENST00000543766	ENST00000430069	0.71	0.844	0.561	0.554	0.76
ENST00000576209	ENST00000524698	ENST00000422875	0.806	0.756	0.553	0.562	0.75
ENST00000527906	ENST00000539476	ENST00000368881	0.677	0.867	0.559	0.544	0.78
ENST00000532635	ENST00000619204	ENST00000253814	0.677	0.867	0.559	0.544	0.78
ENST00000382110	ENST00000540845	ENST00000261191	0.806	0.756	0.553	0.562	0.75
ENST00000405742	ENST00000375023	ENST00000612655	0.871	0.667	0.531	0.538	0.82
ENST00000012443	ENST00000373856	ENST00000468404	0.645	0.889	0.559	0.534	0.8
ENST00000296388	ENST00000620195	ENST00000555122	0.839	0.733	0.562	0.572	0.72
ENST00000294618	ENST00000540387	ENST00000342192	0.839	0.733	0.562	0.572	0.72
ENST00000404621	ENST00000299687	ENST00000473386	0.935	0.622	0.561	0.558	0.75
ENST00000623013	ENST00000323267	ENST00000219479	0.839	0.689	0.519	0.528	0.85
ENST00000449759	ENST00000389805	ENST00000616261	0.484	1	0.597	0.484	0.86
ENST00000433365	ENST00000570101	ENST00000426055	0.613	0.933	0.592	0.546	0.74
ENST00000575023	ENST00000528450	ENST00000411571	0.613	0.933	0.592	0.546	0.74
ENST00000396832	ENST00000261263	ENST00000559084	0.968	0.6	0.578	0.568	0.71
ENST00000378905	ENST00000476756	ENST00000366639	0.516	1	0.622	0.516	0.77
ENST00000381886	ENST00000521545	ENST00000372047	0.516	1	0.622	0.516	0.77
ENST00000455146	ENST00000464371	ENST00000370263	1	0.556	0.581	0.556	0.73
ENST00000544001	ENST00000491854	ENST00000531239	0.581	0.933	0.565	0.514	0.83
ENST00000355476	ENST00000277010	ENST00000431845	0.581	0.933	0.565	0.514	0.83
ENST00000566056	ENST00000375254	ENST00000285279	1	0.556	0.581	0.556	0.73
ENST00000332175	ENST00000542051	ENST00000552189	0.871	0.689	0.552	0.56	0.75
ENST00000337620	ENST00000292401	ENST00000569693	0.968	0.578	0.56	0.546	0.77
ENST00000547281	ENST00000370351	ENST00000578532	0.581	0.956	0.598	0.536	0.75
ENST00000370167	ENST00000473196	ENST00000407540	0.516	0.978	0.582	0.494	0.85
ENST00000544844	ENST00000426480	ENST00000394975	0.903	0.644	0.545	0.548	0.78
ENST00000539797	ENST00000310343	ENST00000406486	0.548	0.978	0.608	0.526	0.76
ENST00000493643	ENST00000262061	ENST00000504199	0.548	0.978	0.608	0.526	0.76
ENST00000628507	ENST00000409547	ENST00000374675	0.548	0.956	0.572	0.504	0.84
ENST00000484981	ENST00000320172	ENST00000619039	0.645	0.911	0.588	0.556	0.72
ENST00000360359	ENST00000453453	ENST00000378720	0.935	0.644	0.58	0.58	0.68
ENST00000353598	ENST00000564798	ENST00000313961	0.935	0.644	0.58	0.58	0.68
ENST00000537351	ENST00000589163	ENST00000392846	0.968	0.556	0.542	0.523	0.83
ENST00000473537	ENST00000522965	ENST00000368207	0.71	0.822	0.535	0.532	0.82
ENST00000564033	ENST00000191018	ENST00000435409	0.677	0.889	0.587	0.566	0.7
ENST00000357790	ENST00000554019	ENST00000527168	0.806	0.756	0.553	0.562	0.74
ENST00000339310	ENST00000553237	ENST00000489418	0.677	0.867	0.559	0.544	0.77
ENST00000335464	ENST00000397443	ENST00000292433	0.677	0.867	0.559	0.544	0.77
ENST00000560165	ENST00000513231	ENST00000581312	0.774	0.8	0.569	0.574	0.7
ENST00000526608	ENST00000374004	ENST00000539778	0.742	0.778	0.515	0.52	0.86
ENST00000281030	ENST00000261489	ENST00000367663	1	0.578	0.599	0.578	0.66
ENST00000584460	ENST00000407422	ENST00000367274	0.903	0.622	0.525	0.525	0.84
ENST00000264431	ENST00000283871	ENST00000522655	0.613	0.933	0.592	0.546	0.73
ENST00000357618	ENST00000355476	ENST00000507668	0.806	0.778	0.576	0.584	0.67
ENST00000450955	ENST00000555835	ENST00000473034	0.613	0.933	0.592	0.546	0.73
ENST00000616661	ENST00000409659	ENST00000338560	0.613	0.933	0.592	0.546	0.73
ENST00000332859	ENST00000529037	ENST00000223127	0.968	0.6	0.578	0.568	0.7
ENST00000373233	ENST00000549241	ENST00000597073	0.968	0.6	0.578	0.568	0.7
ENST00000322165	ENST00000368277	ENST00000219919	1	0.556	0.581	0.556	0.72
ENST00000484981	ENST00000265175	ENST00000362003	1	0.556	0.581	0.556	0.72
ENST00000382760	ENST00000338447	ENST00000451562	1	0.556	0.581	0.556	0.72
ENST00000504470	ENST00000632775	ENST00000594001	1	0.556	0.581	0.556	0.72
ENST00000200676	ENST00000377104	ENST00000512584	1	0.556	0.581	0.556	0.72
ENST00000481916	ENST00000247191	ENST00000253462	0.581	0.933	0.565	0.514	0.82
ENST00000321143	ENST00000487493	ENST00000419070	0.968	0.578	0.56	0.546	0.76
ENST00000322028	ENST00000412215	ENST00000569240	0.968	0.578	0.56	0.546	0.76
ENST00000368069	ENST00000371109	ENST00000609024	0.935	0.6	0.542	0.535	0.8
ENST00000482278	ENST00000526975	ENST00000635528	0.581	0.956	0.598	0.536	0.74
ENST00000395400	ENST00000420358	ENST00000264447	0.516	0.978	0.582	0.494	0.84
ENST00000382762	ENST00000457542	ENST00000601545	0.548	0.978	0.608	0.526	0.75
ENST00000503787	ENST00000488932	ENST00000414563	0.613	0.911	0.561	0.524	0.8
ENST00000277531	ENST00000519263	ENST00000430069	0.613	0.911	0.561	0.524	0.8
ENST00000561277	ENST00000585679	ENST00000621650	0.71	0.844	0.561	0.554	0.74
ENST00000530173	ENST00000500893	ENST00000399976	0.71	0.844	0.561	0.554	0.74
ENST00000478045	ENST00000602122	ENST00000247452	0.677	0.867	0.559	0.544	0.76
ENST00000439647	ENST00000309955	ENST00000489671	0.677	0.867	0.559	0.544	0.76
ENST00000616381	ENST00000278980	ENST00000483517	0.871	0.667	0.531	0.538	0.8
ENST00000544450	ENST00000330560	ENST00000325974	0.613	0.889	0.531	0.502	0.87
ENST00000376300	ENST00000451834	ENST00000437219	0.903	0.667	0.565	0.57	0.7
ENST00000477593	ENST00000635041	ENST00000393955	0.968	0.6	0.578	0.568	0.69
ENST00000302506	ENST00000499869	ENST00000389003	0.645	0.867	0.53	0.512	0.85
ENST00000257857	ENST00000371319	ENST00000370939	0.613	0.933	0.592	0.546	0.72
ENST00000281950	ENST00000308361	ENST00000414063	0.645	0.867	0.53	0.512	0.85
ENST00000301633	ENST00000307145	ENST00000437654	0.613	0.933	0.592	0.546	0.72
ENST00000595018	ENST00000396861	ENST00000414154	0.968	0.6	0.578	0.568	0.69
ENST00000216774	ENST00000519686	ENST00000230122	1	0.556	0.581	0.556	0.71
ENST00000260049	ENST00000313367	ENST00000360864	1	0.556	0.581	0.556	0.71
ENST00000254480	ENST00000594936	ENST00000533699	0.968	0.578	0.56	0.546	0.75
ENST00000624901	ENST00000568293	ENST00000378930	0.968	0.578	0.56	0.546	0.75
ENST00000372560	ENST00000331835	ENST00000593021	0.581	0.956	0.598	0.536	0.73
ENST00000374975	ENST00000235382	ENST00000448875	0.516	0.978	0.582	0.494	0.83
ENST00000375640	ENST00000220514	ENST00000626067	0.516	0.978	0.582	0.494	0.83
ENST00000404121	ENST00000235790	ENST00000315249	0.548	0.978	0.608	0.526	0.74
ENST00000230124	ENST00000555970	ENST00000381271	0.548	0.978	0.608	0.526	0.74
ENST00000616279	ENST00000610401	ENST00000571244	0.516	0.978	0.582	0.494	0.83
ENST00000373447	ENST00000277458	ENST00000326685	0.645	0.911	0.588	0.556	0.7
ENST00000532004	ENST00000598436	ENST00000522658	0.516	0.956	0.545	0.472	0.91
ENST00000548577	ENST00000031146	ENST00000529255	0.71	0.822	0.535	0.532	0.8
ENST00000486960	ENST00000313431	ENST00000553728	0.645	0.889	0.559	0.534	0.77
ENST00000396705	ENST00000304434	ENST00000397601	0.935	0.622	0.561	0.558	0.72
ENST00000270257	ENST00000573645	ENST00000375254	0.935	0.622	0.561	0.558	0.72
ENST00000395510	ENST00000555941	ENST00000309979	0.935	0.622	0.561	0.558	0.72
ENST00000397609	ENST00000406106	ENST00000372969	0.484	1	0.597	0.484	0.83
ENST00000351960	ENST00000355499	ENST00000397638	0.613	0.933	0.592	0.546	0.71
ENST00000436459	ENST00000371674	ENST00000509334	0.516	1	0.622	0.516	0.74
ENST00000457718	ENST00000531709	ENST00000301717	0.516	1	0.622	0.516	0.74
ENST00000341247	ENST00000335312	ENST00000263201	0.613	0.933	0.592	0.546	0.71
ENST00000316407	ENST00000440410	ENST00000338042	0.742	0.8	0.539	0.542	0.77
ENST00000353548	ENST00000374639	ENST00000427704	0.742	0.8	0.539	0.542	0.77
ENST00000554843	ENST00000572760	ENST00000370542	1	0.556	0.581	0.556	0.7
ENST00000308527	ENST00000359637	ENST00000599198	1	0.556	0.581	0.556	0.7
ENST00000531818	ENST00000369842	ENST00000448471	1	0.556	0.581	0.556	0.7
ENST00000502854	ENST00000506020	ENST00000263921	0.968	0.578	0.56	0.546	0.74
ENST00000432588	ENST00000614445	ENST00000590984	0.968	0.578	0.56	0.546	0.74
ENST00000283296	ENST00000350030	ENST00000420843	0.968	0.578	0.56	0.546	0.74
ENST00000567001	ENST00000526927	ENST00000493945	0.871	0.689	0.552	0.56	0.72
ENST00000341421	ENST00000515008	ENST00000297289	0.968	0.578	0.56	0.546	0.74
ENST00000615292	ENST00000371733	ENST00000380737	0.968	0.578	0.56	0.546	0.74
ENST00000470450	ENST00000586299	ENST00000590360	0.839	0.711	0.541	0.55	0.75
ENST00000389057	ENST00000432560	ENST00000227638	0.806	0.733	0.531	0.54	0.78
ENST00000305386	ENST00000263181	ENST00000366778	0.484	0.978	0.556	0.462	0.91
ENST00000615587	ENST00000393043	ENST00000447944	0.548	0.978	0.608	0.526	0.73
ENST00000444935	ENST00000216799	ENST00000352331	0.548	0.978	0.608	0.526	0.73
ENST00000498681	ENST00000454077	ENST00000307201	0.774	0.778	0.546	0.552	0.74
ENST00000535847	ENST00000290921	ENST00000327355	0.613	0.911	0.561	0.524	0.78
ENST00000266987	ENST00000600518	ENST00000324817	0.968	0.556	0.542	0.523	0.8
ENST00000368210	ENST00000357310	ENST00000307259	0.71	0.822	0.535	0.532	0.79
ENST00000517886	ENST00000200639	ENST00000426548	0.677	0.867	0.559	0.544	0.74
ENST00000521416	ENST00000418931	ENST00000426291	0.871	0.667	0.531	0.538	0.78
ENST00000278224	ENST00000481797	ENST00000403362	0.935	0.622	0.561	0.558	0.71
ENST00000530702	ENST00000415482	ENST00000506018	0.839	0.689	0.519	0.528	0.81
ENST00000310850	ENST00000614786	ENST00000359576	0.484	1	0.597	0.484	0.82
ENST00000462668	ENST00000472644	ENST00000508234	0.903	0.622	0.525	0.525	0.81
ENST00000261167	ENST00000539256	ENST00000258436	0.484	1	0.597	0.484	0.82
ENST00000583536	ENST00000409525	ENST00000339223	0.968	0.6	0.578	0.568	0.67
ENST00000325147	ENST00000394894	ENST00000533266	0.516	1	0.622	0.516	0.73
ENST00000452554	ENST00000395811	ENST00000444452	0.806	0.711	0.509	0.518	0.84
ENST00000262288	ENST00000552673	ENST00000578044	0.581	0.933	0.565	0.514	0.79
ENST00000391627	ENST00000351450	ENST00000508775	0.581	0.933	0.565	0.514	0.79
ENST00000494142	ENST00000373418	ENST00000591459	1	0.556	0.581	0.556	0.69
ENST00000473386	ENST00000368211	ENST00000423161	0.935	0.6	0.542	0.535	0.77
ENST00000327031	ENST00000228515	ENST00000349334	0.581	0.956	0.598	0.536	0.71
ENST00000586869	ENST00000446306	ENST00000558316	0.581	0.956	0.598	0.536	0.71
ENST00000591295	ENST00000536961	ENST00000605660	0.806	0.733	0.531	0.54	0.77
ENST00000378037	ENST00000272519	ENST00000569628	0.548	0.978	0.608	0.526	0.72
ENST00000395648	ENST00000543984	ENST00000488858	0.548	0.978	0.608	0.526	0.72
ENST00000627714	ENST00000583378	ENST00000356147	0.71	0.822	0.535	0.532	0.78
ENST00000584502	ENST00000474820	ENST00000372520	0.677	0.867	0.559	0.544	0.73
ENST00000490870	ENST00000407936	ENST00000315467	0.645	0.889	0.559	0.534	0.75
ENST00000558394	ENST00000545889	ENST00000503547	0.452	1	0.573	0.452	0.9
ENST00000314606	ENST00000327674	ENST00000584364	0.645	0.889	0.559	0.534	0.75
ENST00000598585	ENST00000622254	ENST00000519546	0.645	0.889	0.559	0.534	0.75
ENST00000341255	ENST00000448155	ENST00000291764	0.903	0.622	0.525	0.525	0.8
ENST00000262133	ENST00000321990	ENST00000302759	0.484	1	0.597	0.484	0.81
ENST00000374822	ENST00000382292	ENST00000592791	0.613	0.933	0.592	0.546	0.69
ENST00000399523	ENST00000263270	ENST00000624932	1	0.556	0.581	0.556	0.68
ENST00000408930	ENST00000379612	ENST00000442263	1	0.556	0.581	0.556	0.68
ENST00000601048	ENST00000426652	ENST00000557433	0.903	0.6	0.506	0.503	0.86
ENST00000354268	ENST00000263174	ENST00000469887	0.968	0.578	0.56	0.546	0.72
ENST00000563985	ENST00000548310	ENST00000544913	0.548	0.933	0.538	0.482	0.87
ENST00000439673	ENST00000395938	ENST00000580888	0.548	0.933	0.538	0.482	0.87
ENST00000368112	ENST00000382815	ENST00000258201	0.871	0.644	0.511	0.515	0.83
ENST00000528919	ENST00000533238	ENST00000380994	0.548	0.956	0.572	0.504	0.79
ENST00000552854	ENST00000368989	ENST00000405094	0.548	0.978	0.608	0.526	0.71
ENST00000610724	ENST00000366607	ENST00000322886	0.484	0.978	0.556	0.462	0.89
ENST00000589042	ENST00000266529	ENST00000343307	0.903	0.644	0.545	0.548	0.73
ENST00000338728	ENST00000584364	ENST00000476162	0.71	0.822	0.535	0.532	0.77
ENST00000493317	ENST00000375155	ENST00000304842	0.71	0.822	0.535	0.532	0.77
ENST00000421546	ENST00000519699	ENST00000367925	0.613	0.911	0.561	0.524	0.76
ENST00000621603	ENST00000379599	ENST00000532982	0.613	0.911	0.561	0.524	0.76
ENST00000548536	ENST00000434545	ENST00000290858	0.968	0.556	0.542	0.523	0.78
ENST00000262971	ENST00000615892	ENST00000580404	0.968	0.556	0.542	0.523	0.78
ENST00000356936	ENST00000343348	ENST00000523335	0.677	0.867	0.559	0.544	0.72
ENST00000310758	ENST00000562684	ENST00000559556	0.645	0.889	0.559	0.534	0.74
ENST00000430070	ENST00000526049	ENST00000547897	0.677	0.867	0.559	0.544	0.72
ENST00000409368	ENST00000540079	ENST00000489715	0.677	0.867	0.559	0.544	0.72
ENST00000406877	ENST00000251496	ENST00000479322	0.613	0.889	0.531	0.502	0.83
ENST00000629295	ENST00000622526	ENST00000376693	0.839	0.689	0.519	0.528	0.79
ENST00000585682	ENST00000263070	ENST00000262629	0.774	0.733	0.5	0.508	0.85
ENST00000557201	ENST00000368845	ENST00000484567	0.613	0.889	0.531	0.502	0.83
ENST00000355977	ENST00000483415	ENST00000375734	0.742	0.778	0.515	0.52	0.81
ENST00000449653	ENST00000239938	ENST00000449283	0.677	0.844	0.532	0.522	0.79
ENST00000367967	ENST00000453522	ENST00000344347	0.903	0.622	0.525	0.525	0.79
ENST00000356005	ENST00000352078	ENST00000301463	0.516	1	0.622	0.516	0.71
ENST00000325327	ENST00000531413	ENST00000371064	0.516	1	0.622	0.516	0.71
ENST00000261402	ENST00000470540	ENST00000443024	0.742	0.8	0.539	0.542	0.74
ENST00000373247	ENST00000602663	ENST00000538418	1	0.556	0.581	0.556	0.67
ENST00000360830	ENST00000406385	ENST00000274507	1	0.556	0.581	0.556	0.67
ENST00000376811	ENST00000328024	ENST00000282397	1	0.556	0.581	0.556	0.67
ENST00000543419	ENST00000553110	ENST00000422252	1	0.556	0.581	0.556	0.67
ENST00000424349	ENST00000409418	ENST00000398512	1	0.556	0.581	0.556	0.67
ENST00000458640	ENST00000577191	ENST00000490104	0.581	0.933	0.565	0.514	0.77
ENST00000396044	ENST00000492400	ENST00000517608	0.935	0.6	0.542	0.535	0.75
ENST00000473035	ENST00000539261	ENST00000327535	0.774	0.756	0.522	0.53	0.78
ENST00000581471	ENST00000299980	ENST00000373626	0.548	0.978	0.608	0.526	0.7
ENST00000480891	ENST00000367283	ENST00000437604	0.548	0.956	0.572	0.504	0.78
ENST00000347545	ENST00000281419	ENST00000372745	0.903	0.644	0.545	0.548	0.72
ENST00000216361	ENST00000615206	ENST00000479226	0.548	0.956	0.572	0.504	0.78
ENST00000519077	ENST00000494076	ENST00000540746	0.516	0.978	0.582	0.494	0.79
ENST00000355371	ENST00000446688	ENST00000372862	0.548	0.956	0.572	0.504	0.78
ENST00000336079	ENST00000470450	ENST00000395270	0.774	0.778	0.546	0.552	0.71
ENST00000263388	ENST00000472570	ENST00000263923	1	0.533	0.564	0.533	0.73
ENST00000590986	ENST00000409737	ENST00000539345	1	0.533	0.564	0.533	0.73
ENST00000367421	ENST00000400266	ENST00000412367	0.839	0.667	0.498	0.505	0.85
ENST00000598188	ENST00000161863	ENST00000357037	0.677	0.867	0.559	0.544	0.71
ENST00000563270	ENST00000258104	ENST00000452661	0.645	0.889	0.559	0.534	0.73
ENST00000448743	ENST00000600092	ENST00000370558	0.581	0.911	0.533	0.492	0.84
ENST00000338910	ENST00000635101	ENST00000312475	0.742	0.778	0.515	0.52	0.8
ENST00000456820	ENST00000508233	ENST00000368886	0.742	0.778	0.515	0.52	0.8
ENST00000628722	ENST00000619779	ENST00000558071	0.774	0.733	0.5	0.508	0.84
ENST00000357388	ENST00000394688	ENST00000615932	0.613	0.889	0.531	0.502	0.82
ENST00000360840	ENST00000564178	ENST00000495518	0.484	1	0.597	0.484	0.79
ENST00000609024	ENST00000494085	ENST00000579847	0.516	1	0.622	0.516	0.7
ENST00000321030	ENST00000409020	ENST00000369306	0.516	1	0.622	0.516	0.7
ENST00000396104	ENST00000276533	ENST00000567530	1	0.556	0.581	0.556	0.66
ENST00000367425	ENST00000376736	ENST00000425708	0.968	0.578	0.56	0.546	0.7
ENST00000397826	ENST00000295925	ENST00000223642	0.968	0.578	0.56	0.546	0.7
ENST00000458046	ENST00000368655	ENST00000499527	0.968	0.578	0.56	0.546	0.7
ENST00000324862	ENST00000538177	ENST00000476372	0.968	0.578	0.56	0.546	0.7
ENST00000497718	ENST00000572158	ENST00000378467	0.839	0.711	0.541	0.55	0.71
ENST00000469379	ENST00000519728	ENST00000558022	0.516	0.978	0.582	0.494	0.78
ENST00000602621	ENST00000328668	ENST00000343938	0.516	0.978	0.582	0.494	0.78
ENST00000336458	ENST00000409591	ENST00000621204	0.516	0.978	0.582	0.494	0.78
ENST00000427607	ENST00000439109	ENST00000469566	0.71	0.778	0.485	0.487	0.89
ENST00000321394	ENST00000442111	ENST00000259874	0.903	0.644	0.545	0.548	0.71
ENST00000514202	ENST00000265909	ENST00000403490	0.903	0.644	0.545	0.548	0.71
ENST00000529177	ENST00000223051	ENST00000449376	1	0.533	0.564	0.533	0.72
ENST00000425694	ENST00000370944	ENST00000216484	1	0.533	0.564	0.533	0.72
ENST00000545496	ENST00000558916	ENST00000473034	0.935	0.578	0.523	0.513	0.8
ENST00000354728	ENST00000409286	ENST00000373896	0.968	0.556	0.542	0.523	0.76
ENST00000334976	ENST00000509634	ENST00000370096	0.613	0.911	0.561	0.524	0.74
ENST00000609438	ENST00000377499	ENST00000325542	0.516	0.956	0.545	0.472	0.86
ENST00000535621	ENST00000315377	ENST00000396556	0.677	0.867	0.559	0.544	0.7
ENST00000379170	ENST00000529479	ENST00000553213	0.871	0.667	0.531	0.538	0.74
ENST00000298552	ENST00000353332	ENST00000232165	0.677	0.867	0.559	0.544	0.7
ENST00000539368	ENST00000521416	ENST00000330914	0.935	0.622	0.561	0.558	0.67
ENST00000437196	ENST00000420632	ENST00000285599	0.935	0.622	0.561	0.558	0.67
ENST00000452138	ENST00000577427	ENST00000304613	0.935	0.622	0.561	0.558	0.67
ENST00000603409	ENST00000432328	ENST00000372037	0.935	0.622	0.561	0.558	0.67
ENST00000159111	ENST00000392537	ENST00000258390	0.677	0.844	0.532	0.522	0.77
ENST00000548998	ENST00000497547	ENST00000598264	0.839	0.689	0.519	0.528	0.77
ENST00000472438	ENST00000523348	ENST00000316157	0.484	1	0.597	0.484	0.78
ENST00000281416	ENST00000414209	ENST00000314485	0.484	1	0.597	0.484	0.78
ENST00000370706	ENST00000538492	ENST00000441946	0.516	1	0.622	0.516	0.69
ENST00000338663	ENST00000256366	ENST00000461345	0.645	0.867	0.53	0.512	0.79
ENST00000497539	ENST00000395744	ENST00000482278	0.516	1	0.622	0.516	0.69
ENST00000382985	ENST00000332793	ENST00000374232	1	0.556	0.581	0.556	0.65
ENST00000420195	ENST00000354848	ENST00000488812	0.968	0.578	0.56	0.546	0.69
ENST00000303334	ENST00000569639	ENST00000551988	0.935	0.6	0.542	0.535	0.73
ENST00000230340	ENST00000475269	ENST00000462826	0.968	0.578	0.56	0.546	0.69
ENST00000340535	ENST00000557135	ENST00000075322	0.774	0.756	0.522	0.53	0.76
ENST00000533213	ENST00000537776	ENST00000417009	0.71	0.8	0.51	0.51	0.81
ENST00000298717	ENST00000572484	ENST00000379624	0.516	0.978	0.582	0.494	0.77
ENST00000499676	ENST00000377767	ENST00000302450	0.516	0.978	0.582	0.494	0.77
ENST00000413432	ENST00000355666	ENST00000480865	0.548	0.978	0.608	0.526	0.68
ENST00000473301	ENST00000377351	ENST00000435847	1	0.533	0.564	0.533	0.71
ENST00000296452	ENST00000396368	ENST00000446363	0.548	0.956	0.572	0.504	0.76
ENST00000401950	ENST00000389501	ENST00000331817	0.548	0.956	0.572	0.504	0.76
ENST00000336125	ENST00000573542	ENST00000341441	0.548	0.956	0.572	0.504	0.76
ENST00000540664	ENST00000355937	ENST00000281703	1	0.533	0.564	0.533	0.71
ENST00000448876	ENST00000531601	ENST00000629016	0.903	0.644	0.545	0.548	0.7
ENST00000462347	ENST00000355674	ENST00000373873	0.935	0.578	0.523	0.513	0.79
ENST00000375712	ENST00000405289	ENST00000393609	0.516	0.956	0.545	0.472	0.85
ENST00000260361	ENST00000502326	ENST00000351933	0.677	0.867	0.559	0.544	0.69
ENST00000409240	ENST00000547687	ENST00000494339	0.452	1	0.573	0.452	0.86
ENST00000368507	ENST00000267205	ENST00000368357	0.452	1	0.573	0.452	0.86
ENST00000591708	ENST00000583399	ENST00000513042	0.613	0.889	0.531	0.502	0.8
ENST00000345080	ENST00000477108	ENST00000569628	0.613	0.889	0.531	0.502	0.8
ENST00000544246	ENST00000315684	ENST00000337836	0.516	1	0.622	0.516	0.68
ENST00000358731	ENST00000255304	ENST00000381337	0.516	1	0.622	0.516	0.68
ENST00000274026	ENST00000405303	ENST00000568544	0.581	0.933	0.565	0.514	0.74
ENST00000373151	ENST00000376215	ENST00000549855	0.742	0.8	0.539	0.542	0.71
ENST00000469132	ENST00000416395	ENST00000508906	0.581	0.933	0.565	0.514	0.74
ENST00000430694	ENST00000337014	ENST00000527420	0.968	0.578	0.56	0.546	0.68
ENST00000296504	ENST00000547859	ENST00000303531	0.968	0.578	0.56	0.546	0.68
ENST00000299927	ENST00000511533	ENST00000262124	0.968	0.578	0.56	0.546	0.68
ENST00000547276	ENST00000372991	ENST00000602569	0.935	0.6	0.542	0.535	0.72
ENST00000557201	ENST00000504639	ENST00000348624	0.71	0.8	0.51	0.51	0.8
ENST00000585508	ENST00000328313	ENST00000377532	0.516	0.978	0.582	0.494	0.76
ENST00000393844	ENST00000361050	ENST00000408901	1	0.533	0.564	0.533	0.7
ENST00000522363	ENST00000225614	ENST00000273951	1	0.511	0.547	0.511	0.76
ENST00000263093	ENST00000543655	ENST00000590832	1	0.511	0.547	0.511	0.76
ENST00000530188	ENST00000596842	ENST00000362097	0.71	0.822	0.535	0.532	0.73
ENST00000274311	ENST00000398110	ENST00000627656	0.613	0.911	0.561	0.524	0.72
ENST00000560664	ENST00000250916	ENST00000546639	0.839	0.667	0.498	0.505	0.82
ENST00000610189	ENST00000373403	ENST00000391971	0.516	0.956	0.545	0.472	0.84
ENST00000265062	ENST00000460725	ENST00000372715	0.871	0.667	0.531	0.538	0.72
ENST00000367927	ENST00000398090	ENST00000434457	0.452	1	0.573	0.452	0.85
ENST00000269216	ENST00000526755	ENST00000522542	0.871	0.667	0.531	0.538	0.72
ENST00000379730	ENST00000242257	ENST00000251900	0.581	0.911	0.533	0.492	0.81
ENST00000367483	ENST00000503293	ENST00000261531	0.871	0.667	0.531	0.538	0.72
ENST00000314289	ENST00000371437	ENST00000612273	0.645	0.889	0.559	0.534	0.7
ENST00000404603	ENST00000622516	ENST00000361582	0.839	0.689	0.519	0.528	0.75
ENST00000520806	ENST00000330125	ENST00000418115	0.839	0.689	0.519	0.528	0.75
ENST00000301073	ENST00000530173	ENST00000221114	0.613	0.889	0.531	0.502	0.79
ENST00000373841	ENST00000392321	ENST00000335965	0.484	1	0.597	0.484	0.76
ENST00000462284	ENST00000342415	ENST00000604845	0.484	1	0.597	0.484	0.76
ENST00000552551	ENST00000459628	ENST00000467167	0.613	0.889	0.531	0.502	0.79
ENST00000271877	ENST00000372858	ENST00000311661	0.613	0.889	0.531	0.502	0.79
ENST00000360385	ENST00000509606	ENST00000424088	0.903	0.622	0.525	0.525	0.75
ENST00000343003	ENST00000427478	ENST00000374542	0.516	1	0.622	0.516	0.67
ENST00000307078	ENST00000421699	ENST00000264093	0.645	0.867	0.53	0.512	0.77
ENST00000496748	ENST00000524823	ENST00000289431	0.806	0.711	0.509	0.518	0.78
ENST00000393820	ENST00000366769	ENST00000324953	0.645	0.867	0.53	0.512	0.77
ENST00000281923	ENST00000440577	ENST00000635625	0.677	0.822	0.505	0.5	0.82
ENST00000468016	ENST00000590665	ENST00000599686	1	0.556	0.581	0.556	0.63
ENST00000521922	ENST00000586516	ENST00000496599	0.581	0.933	0.565	0.514	0.73
ENST00000391832	ENST00000366622	ENST00000545675	0.581	0.933	0.565	0.514	0.73
ENST00000436109	ENST00000533121	ENST00000278193	0.968	0.578	0.56	0.546	0.67
ENST00000406022	ENST00000354289	ENST00000372638	0.581	0.889	0.502	0.47	0.88
ENST00000496448	ENST00000284049	ENST00000355356	0.548	0.933	0.538	0.482	0.82
ENST00000392318	ENST00000301332	ENST00000495553	0.548	0.956	0.572	0.504	0.74
ENST00000592299	ENST00000359120	ENST00000469326	0.548	0.956	0.572	0.504	0.74
ENST00000558583	ENST00000399921	ENST00000519678	0.516	0.978	0.582	0.494	0.75
ENST00000280886	ENST00000309893	ENST00000219479	0.548	0.956	0.572	0.504	0.74
ENST00000304734	ENST00000465032	ENST00000361390	1	0.533	0.564	0.533	0.69
ENST00000394899	ENST00000604841	ENST00000338222	0.774	0.778	0.546	0.552	0.67
ENST00000493112	ENST00000576119	ENST00000396064	1	0.533	0.564	0.533	0.69
ENST00000321867	ENST00000551242	ENST00000378344	1	0.533	0.564	0.533	0.69
ENST00000572760	ENST00000343638	ENST00000373555	1	0.533	0.564	0.533	0.69
ENST00000619992	ENST00000349155	ENST00000540079	1	0.511	0.547	0.511	0.75
ENST00000347587	ENST00000558924	ENST00000460013	1	0.511	0.547	0.511	0.75
ENST00000512556	ENST00000369980	ENST00000450168	0.613	0.911	0.561	0.524	0.71
ENST00000296088	ENST00000345239	ENST00000366999	0.613	0.911	0.561	0.524	0.71
ENST00000215539	ENST00000264027	ENST00000527573	0.516	0.956	0.545	0.472	0.83
ENST00000585462	ENST00000544079	ENST00000614176	0.516	0.956	0.545	0.472	0.83
ENST00000368174	ENST00000406854	ENST00000449610	0.871	0.667	0.531	0.538	0.71
ENST00000513346	ENST00000528634	ENST00000531653	0.581	0.911	0.533	0.492	0.8
ENST00000380518	ENST00000376542	ENST00000393561	0.677	0.844	0.532	0.522	0.74
ENST00000294172	ENST00000541240	ENST00000248975	0.613	0.889	0.531	0.502	0.78
ENST00000334651	ENST00000261740	ENST00000555055	0.484	1	0.597	0.484	0.75
ENST00000539065	ENST00000526757	ENST00000309042	0.484	1	0.597	0.484	0.75
ENST00000369278	ENST00000625836	ENST00000262795	0.742	0.8	0.539	0.542	0.69
ENST00000444811	ENST00000545889	ENST00000624055	0.903	0.6	0.506	0.503	0.8
ENST00000367483	ENST00000464154	ENST00000337737	0.774	0.756	0.522	0.53	0.73
ENST00000399139	ENST00000597131	ENST00000585591	0.871	0.644	0.511	0.515	0.77
ENST00000495695	ENST00000360423	ENST00000546433	0.548	0.933	0.538	0.482	0.81
ENST00000418277	ENST00000352645	ENST00000374829	0.871	0.644	0.511	0.515	0.77
ENST00000527573	ENST00000315599	ENST00000614679	0.548	0.933	0.538	0.482	0.81
ENST00000289865	ENST00000440203	ENST00000590853	0.839	0.711	0.541	0.55	0.67
ENST00000078527	ENST00000394976	ENST00000405636	0.806	0.733	0.531	0.54	0.7
ENST00000342572	ENST00000481474	ENST00000531727	0.806	0.733	0.531	0.54	0.7
ENST00000397410	ENST00000495401	ENST00000401558	0.548	0.956	0.572	0.504	0.73
ENST00000314933	ENST00000316292	ENST00000354293	1	0.533	0.564	0.533	0.68
ENST00000529930	ENST00000477096	ENST00000359634	0.484	0.978	0.556	0.462	0.83
ENST00000534680	ENST00000357703	ENST00000480918	0.484	0.978	0.556	0.462	0.83
ENST00000359003	ENST00000601675	ENST00000604729	0.548	0.956	0.572	0.504	0.73
ENST00000238081	ENST00000291634	ENST00000547826	1	0.533	0.564	0.533	0.68
ENST00000359033	ENST00000487660	ENST00000297323	1	0.511	0.547	0.511	0.74
ENST00000342624	ENST00000555835	ENST00000426287	0.968	0.556	0.542	0.523	0.72
ENST00000518176	ENST00000577407	ENST00000252622	0.839	0.667	0.498	0.505	0.8
ENST00000427607	ENST00000291547	ENST00000610980	0.871	0.667	0.531	0.538	0.7
ENST00000404933	ENST00000359576	ENST00000274712	0.645	0.889	0.559	0.534	0.68
ENST00000440410	ENST00000420764	ENST00000506699	0.581	0.911	0.533	0.492	0.79
ENST00000335877	ENST00000424458	ENST00000257724	0.613	0.889	0.531	0.502	0.77
ENST00000340736	ENST00000415930	ENST00000539493	0.613	0.889	0.531	0.502	0.77
ENST00000465271	ENST00000301905	ENST00000579374	0.613	0.889	0.531	0.502	0.77
ENST00000271877	ENST00000536163	ENST00000296666	0.774	0.733	0.5	0.508	0.79
ENST00000465122	ENST00000414202	ENST00000357235	0.613	0.889	0.531	0.502	0.77
ENST00000376007	ENST00000573538	ENST00000552766	0.484	1	0.597	0.484	0.74
ENST00000369851	ENST00000216479	ENST00000389044	0.484	1	0.597	0.484	0.74
ENST00000464662	ENST00000482320	ENST00000426548	0.677	0.822	0.505	0.5	0.8
ENST00000533657	ENST00000492277	ENST00000407643	0.645	0.867	0.53	0.512	0.75
ENST00000434819	ENST00000366767	ENST00000373766	0.645	0.867	0.53	0.512	0.75
ENST00000338366	ENST00000495307	ENST00000320172	0.581	0.933	0.565	0.514	0.71
ENST00000264977	ENST00000361778	ENST00000259318	0.581	0.933	0.565	0.514	0.71
ENST00000598188	ENST00000377321	ENST00000436399	0.581	0.933	0.565	0.514	0.71
ENST00000508264	ENST00000332512	ENST00000382998	0.935	0.6	0.542	0.535	0.69
ENST00000371873	ENST00000406453	ENST00000473036	0.613	0.867	0.502	0.48	0.84
ENST00000323013	ENST00000469258	ENST00000361428	0.839	0.711	0.541	0.55	0.66
ENST00000592957	ENST00000278520	ENST00000251871	0.516	0.978	0.582	0.494	0.73
ENST00000460766	ENST00000394421	ENST00000566635	0.516	0.978	0.582	0.494	0.73
ENST00000394701	ENST00000257262	ENST00000621244	0.516	0.978	0.582	0.494	0.73
ENST00000530137	ENST00000397066	ENST00000268261	0.548	0.956	0.572	0.504	0.72
ENST00000382199	ENST00000306467	ENST00000595437	0.484	0.978	0.556	0.462	0.82
ENST00000565807	ENST00000621687	ENST00000562256	1	0.511	0.547	0.511	0.73
ENST00000395238	ENST00000538177	ENST00000442506	1	0.511	0.547	0.511	0.73
ENST00000520334	ENST00000426877	ENST00000302345	1	0.511	0.547	0.511	0.73
ENST00000292609	ENST00000261195	ENST00000301788	0.968	0.556	0.542	0.523	0.71
ENST00000448105	ENST00000619423	ENST00000475616	0.613	0.911	0.561	0.524	0.69
ENST00000263408	ENST00000257287	ENST00000477995	0.452	1	0.573	0.452	0.82
ENST00000331079	ENST00000618457	ENST00000409174	0.581	0.911	0.533	0.492	0.78
ENST00000311764	ENST00000353660	ENST00000545676	0.935	0.556	0.504	0.491	0.81
ENST00000373275	ENST00000473196	ENST00000508264	0.968	0.533	0.524	0.501	0.77
ENST00000445950	ENST00000433992	ENST00000263408	0.968	0.533	0.524	0.501	0.77
ENST00000381163	ENST00000391947	ENST00000393800	0.677	0.844	0.532	0.522	0.72
ENST00000310053	ENST00000395633	ENST00000420329	0.484	1	0.597	0.484	0.73
ENST00000315757	ENST00000588538	ENST00000493373	0.484	1	0.597	0.484	0.73
ENST00000610809	ENST00000372652	ENST00000389793	0.484	1	0.597	0.484	0.73
ENST00000549135	ENST00000515355	ENST00000326397	0.742	0.8	0.539	0.542	0.67
ENST00000359759	ENST00000378714	ENST00000335351	0.581	0.933	0.565	0.514	0.7
ENST00000440815	ENST00000370803	ENST00000475653	0.581	0.933	0.565	0.514	0.7
ENST00000342348	ENST00000378163	ENST00000537971	0.548	0.933	0.538	0.482	0.79
ENST00000380650	ENST00000381287	ENST00000462558	0.548	0.933	0.538	0.482	0.79
ENST00000573928	ENST00000465184	ENST00000495593	0.548	0.933	0.538	0.482	0.79
ENST00000447146	ENST00000613258	ENST00000348824	0.548	0.933	0.538	0.482	0.79
ENST00000466568	ENST00000409315	ENST00000395468	0.516	0.978	0.582	0.494	0.72
ENST00000430466	ENST00000377669	ENST00000340833	0.548	0.956	0.572	0.504	0.71
ENST00000531413	ENST00000320623	ENST00000331821	0.516	0.978	0.582	0.494	0.72
ENST00000357799	ENST00000303236	ENST00000373825	0.484	0.978	0.556	0.462	0.81
ENST00000345392	ENST00000566369	ENST00000280701	1	0.533	0.564	0.533	0.66
ENST00000589527	ENST00000297679	ENST00000553389	1	0.533	0.564	0.533	0.66
ENST00000442437	ENST00000321612	ENST00000377905	0.516	0.978	0.582	0.494	0.72
ENST00000239882	ENST00000225296	ENST00000377431	0.71	0.8	0.51	0.51	0.76
ENST00000357484	ENST00000344548	ENST00000409936	0.516	0.978	0.582	0.494	0.72
ENST00000411637	ENST00000594683	ENST00000592327	1	0.533	0.564	0.533	0.66
ENST00000284551	ENST00000461483	ENST00000221975	1	0.511	0.547	0.511	0.72
ENST00000367416	ENST00000343932	ENST00000367201	1	0.511	0.547	0.511	0.72
ENST00000586270	ENST00000374832	ENST00000599320	1	0.511	0.547	0.511	0.72
ENST00000436812	ENST00000612558	ENST00000303904	0.968	0.556	0.542	0.523	0.7
ENST00000511309	ENST00000534440	ENST00000216802	0.516	0.956	0.545	0.472	0.8
ENST00000579755	ENST00000517654	ENST00000588709	0.516	0.956	0.545	0.472	0.8
ENST00000397851	ENST00000372574	ENST00000622082	0.516	0.956	0.545	0.472	0.8
ENST00000393434	ENST00000545354	ENST00000460307	0.968	0.556	0.542	0.523	0.7
ENST00000520771	ENST00000303383	ENST00000481876	0.516	0.956	0.545	0.472	0.8
ENST00000324333	ENST00000508595	ENST00000263026	0.935	0.578	0.523	0.513	0.74
ENST00000351365	ENST00000261479	ENST00000375792	0.968	0.556	0.542	0.523	0.7
ENST00000449561	ENST00000590261	ENST00000409569	0.968	0.556	0.542	0.523	0.7
ENST00000372585	ENST00000602720	ENST00000014914	1	0.489	0.53	0.489	0.78
ENST00000335183	ENST00000252108	ENST00000474657	0.484	0.956	0.518	0.439	0.89
ENST00000435409	ENST00000558295	ENST00000378330	0.581	0.911	0.533	0.492	0.77
ENST00000357519	ENST00000493331	ENST00000482011	0.968	0.533	0.524	0.501	0.76
ENST00000376510	ENST00000262464	ENST00000255631	0.677	0.844	0.532	0.522	0.71
ENST00000590873	ENST00000355797	ENST00000377595	0.839	0.689	0.519	0.528	0.71
ENST00000231238	ENST00000511397	ENST00000266556	0.839	0.689	0.519	0.528	0.71
ENST00000449759	ENST00000395958	ENST00000592947	0.613	0.889	0.531	0.502	0.75
ENST00000524845	ENST00000609439	ENST00000264596	0.484	1	0.597	0.484	0.72
ENST00000264932	ENST00000622532	ENST00000467237	0.903	0.622	0.525	0.525	0.71
ENST00000480795	ENST00000341068	ENST00000549098	0.903	0.622	0.525	0.525	0.71
ENST00000622464	ENST00000371244	ENST00000399494	0.645	0.867	0.53	0.512	0.73
ENST00000617429	ENST00000514279	ENST00000330244	0.742	0.8	0.539	0.542	0.66
ENST00000470592	ENST00000356554	ENST00000312316	0.581	0.933	0.565	0.514	0.69
ENST00000361981	ENST00000391923	ENST00000263440	0.613	0.867	0.502	0.48	0.82
ENST00000576209	ENST00000400324	ENST00000301281	0.548	0.933	0.538	0.482	0.78
ENST00000551840	ENST00000259056	ENST00000381232	0.484	0.978	0.556	0.462	0.8
ENST00000611593	ENST00000263367	ENST00000592947	0.548	0.956	0.572	0.504	0.7
ENST00000261667	ENST00000367378	ENST00000274542	0.806	0.733	0.531	0.54	0.67
ENST00000614785	ENST00000222002	ENST00000374787	0.484	0.978	0.556	0.462	0.8
ENST00000379858	ENST00000397909	ENST00000361226	0.516	0.978	0.582	0.494	0.71
ENST00000370203	ENST00000395064	ENST00000304621	1	0.533	0.564	0.533	0.65
ENST00000255977	ENST00000216484	ENST00000441627	1	0.533	0.564	0.533	0.65
ENST00000401878	ENST00000296424	ENST00000496448	1	0.533	0.564	0.533	0.65
ENST00000400525	ENST00000355716	ENST00000478193	1	0.511	0.547	0.511	0.71
ENST00000295461	ENST00000539746	ENST00000616271	1	0.511	0.547	0.511	0.71
ENST00000321725	ENST00000354336	ENST00000572557	1	0.511	0.547	0.511	0.71
ENST00000530567	ENST00000391860	ENST00000370278	0.452	0.978	0.53	0.429	0.89
ENST00000542935	ENST00000376419	ENST00000335209	0.516	0.956	0.545	0.472	0.79
ENST00000249375	ENST00000457480	ENST00000341458	0.935	0.578	0.523	0.513	0.73
ENST00000371733	ENST00000462885	ENST00000485153	0.516	0.956	0.545	0.472	0.79
ENST00000546939	ENST00000536224	ENST00000530506	0.516	0.956	0.545	0.472	0.79
ENST00000268261	ENST00000255189	ENST00000472064	0.968	0.556	0.542	0.523	0.69
ENST00000338754	ENST00000349570	ENST00000306602	0.935	0.578	0.523	0.513	0.73
ENST00000614705	ENST00000485457	ENST00000324238	0.452	1	0.573	0.452	0.8
ENST00000356303	ENST00000600033	ENST00000202028	0.677	0.844	0.532	0.522	0.7
ENST00000623356	ENST00000299155	ENST00000313368	0.613	0.889	0.531	0.502	0.74
ENST00000371975	ENST00000442692	ENST00000451311	0.484	1	0.597	0.484	0.71
ENST00000265036	ENST00000373790	ENST00000395144	0.484	1	0.597	0.484	0.71
ENST00000358461	ENST00000297477	ENST00000375731	0.484	1	0.597	0.484	0.71
ENST00000313010	ENST00000229195	ENST00000404436	0.903	0.622	0.525	0.525	0.7
ENST00000262887	ENST00000479034	ENST00000377465	0.581	0.933	0.565	0.514	0.68
ENST00000355235	ENST00000458046	ENST00000301453	0.935	0.6	0.542	0.535	0.66
ENST00000269080	ENST00000435891	ENST00000334983	0.935	0.6	0.542	0.535	0.66
ENST00000321464	ENST00000556701	ENST00000288532	0.645	0.844	0.503	0.49	0.79
ENST00000619920	ENST00000597778	ENST00000588852	0.548	0.933	0.538	0.482	0.77
ENST00000282903	ENST00000381160	ENST00000600033	0.548	0.933	0.538	0.482	0.77
ENST00000617423	ENST00000382134	ENST00000258383	0.871	0.644	0.511	0.515	0.73
ENST00000381980	ENST00000490639	ENST00000615264	0.516	0.978	0.582	0.494	0.7
ENST00000377057	ENST00000582475	ENST00000399777	0.548	0.956	0.572	0.504	0.69
ENST00000265094	ENST00000353187	ENST00000408925	0.548	0.956	0.572	0.504	0.69
ENST00000310078	ENST00000517886	ENST00000618282	0.548	0.956	0.572	0.504	0.69
ENST00000586544	ENST00000542802	ENST00000506310	0.484	0.978	0.556	0.462	0.79
ENST00000235307	ENST00000261973	ENST00000360608	1	0.511	0.547	0.511	0.7
ENST00000619128	ENST00000325180	ENST00000299213	0.968	0.556	0.542	0.523	0.68
ENST00000622395	ENST00000361189	ENST00000248228	0.935	0.578	0.523	0.513	0.72
ENST00000274278	ENST00000587129	ENST00000336767	1	0.511	0.547	0.511	0.7
ENST00000549241	ENST00000372231	ENST00000244520	1	0.511	0.547	0.511	0.7
ENST00000225969	ENST00000515694	ENST00000373408	1	0.511	0.547	0.511	0.7
ENST00000280326	ENST00000447298	ENST00000380738	1	0.511	0.547	0.511	0.7
ENST00000394979	ENST00000527556	ENST00000316300	1	0.511	0.547	0.511	0.7
ENST00000530797	ENST00000492382	ENST00000577625	0.903	0.578	0.487	0.481	0.82
ENST00000254730	ENST00000359560	ENST00000496358	0.742	0.756	0.492	0.497	0.78
ENST00000358350	ENST00000464559	ENST00000393055	0.452	1	0.573	0.452	0.79
ENST00000431067	ENST00000389146	ENST00000489129	0.452	1	0.573	0.452	0.79
ENST00000566825	ENST00000519656	ENST00000256196	0.484	0.956	0.518	0.439	0.87
ENST00000421259	ENST00000360315	ENST00000355610	0.742	0.778	0.515	0.52	0.71
ENST00000562168	ENST00000529168	ENST00000406189	0.484	1	0.597	0.484	0.7
ENST00000498681	ENST00000529546	ENST00000373703	0.903	0.622	0.525	0.525	0.69
ENST00000312037	ENST00000281456	ENST00000304400	0.484	1	0.597	0.484	0.7
ENST00000373284	ENST00000509600	ENST00000390325	0.903	0.6	0.506	0.503	0.75
ENST00000388711	ENST00000498578	ENST00000521672	0.581	0.889	0.502	0.47	0.82
ENST00000588814	ENST00000382085	ENST00000372524	0.774	0.756	0.522	0.53	0.68
ENST00000352301	ENST00000549690	ENST00000529930	0.548	0.933	0.538	0.482	0.76
ENST00000622082	ENST00000320676	ENST00000252015	0.71	0.8	0.51	0.51	0.73
ENST00000374616	ENST00000358252	ENST00000453344	0.516	0.978	0.582	0.494	0.69
ENST00000622125	ENST00000360652	ENST00000373025	0.71	0.8	0.51	0.51	0.73
ENST00000266458	ENST00000474964	ENST00000540225	0.484	0.978	0.556	0.462	0.78
ENST00000361060	ENST00000528896	ENST00000506644	0.484	0.978	0.556	0.462	0.78
ENST00000337387	ENST00000408974	ENST00000532354	1	0.511	0.547	0.511	0.69
ENST00000547826	ENST00000413411	ENST00000230173	1	0.511	0.547	0.511	0.69
ENST00000436575	ENST00000318911	ENST00000573596	1	0.511	0.547	0.511	0.69
ENST00000597960	ENST00000312584	ENST00000375208	1	0.511	0.547	0.511	0.69
ENST00000258398	ENST00000574671	ENST00000258526	0.968	0.556	0.542	0.523	0.67
ENST00000446256	ENST00000559228	ENST00000343213	0.935	0.578	0.523	0.513	0.71
ENST00000253063	ENST00000520116	ENST00000356872	0.968	0.556	0.542	0.523	0.67
ENST00000247161	ENST00000368520	ENST00000258341	1	0.489	0.53	0.489	0.75
ENST00000592705	ENST00000515355	ENST00000456310	0.742	0.756	0.492	0.497	0.77
ENST00000542978	ENST00000496748	ENST00000258382	0.871	0.622	0.491	0.493	0.78
ENST00000569669	ENST00000374690	ENST00000298552	0.581	0.911	0.533	0.492	0.74
ENST00000396591	ENST00000274368	ENST00000305105	0.935	0.556	0.504	0.491	0.77
ENST00000505366	ENST00000265138	ENST00000342216	0.968	0.533	0.524	0.501	0.73
ENST00000505984	ENST00000368026	ENST00000576432	0.484	1	0.597	0.484	0.69
ENST00000412786	ENST00000382384	ENST00000524833	0.484	1	0.597	0.484	0.69
ENST00000460725	ENST00000495276	ENST00000352689	0.903	0.622	0.525	0.525	0.68
ENST00000600289	ENST00000614189	ENST00000377499	0.484	1	0.597	0.484	0.69
ENST00000369303	ENST00000329399	ENST00000419110	0.677	0.822	0.505	0.5	0.75
ENST00000429941	ENST00000416007	ENST00000373464	0.548	0.911	0.505	0.459	0.83
ENST00000560409	ENST00000503547	ENST00000356404	0.548	0.911	0.505	0.459	0.83
ENST00000532004	ENST00000424459	ENST00000374303	0.548	0.933	0.538	0.482	0.75
ENST00000392826	ENST00000278175	ENST00000399976	0.548	0.956	0.572	0.504	0.67
ENST00000561024	ENST00000328300	ENST00000620567	0.484	0.978	0.556	0.462	0.77
ENST00000298767	ENST00000347328	ENST00000594769	0.484	0.978	0.556	0.462	0.77
ENST00000231420	ENST00000244221	ENST00000392316	1	0.511	0.547	0.511	0.68
ENST00000381571	ENST00000366645	ENST00000428119	1	0.511	0.547	0.511	0.68
ENST00000552361	ENST00000338971	ENST00000561312	1	0.511	0.547	0.511	0.68
ENST00000269701	ENST00000377190	ENST00000555698	1	0.511	0.547	0.511	0.68
ENST00000600966	ENST00000354792	ENST00000612753	1	0.511	0.547	0.511	0.68
ENST00000611957	ENST00000336751	ENST00000424034	0.968	0.556	0.542	0.523	0.66
ENST00000526712	ENST00000377710	ENST00000341590	0.935	0.578	0.523	0.513	0.7
ENST00000594806	ENST00000245451	ENST00000512148	0.484	0.956	0.518	0.439	0.85
ENST00000401827	ENST00000489544	ENST00000321878	0.581	0.911	0.533	0.492	0.73
ENST00000591607	ENST00000392720	ENST00000265295	0.452	1	0.573	0.452	0.77
ENST00000611250	ENST00000401473	ENST00000508595	0.968	0.533	0.524	0.501	0.72
ENST00000452533	ENST00000280258	ENST00000503416	0.968	0.533	0.524	0.501	0.72
ENST00000583836	ENST00000357847	ENST00000619682	0.968	0.533	0.524	0.501	0.72
ENST00000371996	ENST00000359263	ENST00000457718	0.613	0.889	0.531	0.502	0.71
ENST00000571362	ENST00000482651	ENST00000221455	0.742	0.778	0.515	0.52	0.69
ENST00000373783	ENST00000259607	ENST00000508076	0.774	0.733	0.5	0.508	0.73
ENST00000362003	ENST00000483302	ENST00000369550	0.774	0.733	0.5	0.508	0.73
ENST00000614496	ENST00000339907	ENST00000373896	0.613	0.889	0.531	0.502	0.71
ENST00000392318	ENST00000014935	ENST00000392583	0.484	1	0.597	0.484	0.68
ENST00000261758	ENST00000565568	ENST00000302708	0.806	0.711	0.509	0.518	0.7
ENST00000448866	ENST00000541916	ENST00000306270	0.548	0.911	0.505	0.459	0.82
ENST00000531455	ENST00000372850	ENST00000395011	0.581	0.889	0.502	0.47	0.8
ENST00000375661	ENST00000545610	ENST00000472642	0.645	0.844	0.503	0.49	0.76
ENST00000597634	ENST00000264025	ENST00000366962	0.613	0.867	0.502	0.48	0.78
ENST00000367846	ENST00000012049	ENST00000392537	0.613	0.867	0.502	0.48	0.78
ENST00000331242	ENST00000611060	ENST00000258770	0.581	0.889	0.502	0.47	0.8
ENST00000448875	ENST00000498711	ENST00000368694	0.613	0.867	0.502	0.48	0.78
ENST00000555597	ENST00000537657	ENST00000492348	0.548	0.933	0.538	0.482	0.74
ENST00000601355	ENST00000376529	ENST00000358461	0.484	0.978	0.556	0.462	0.76
ENST00000437406	ENST00000367696	ENST00000592023	0.484	0.978	0.556	0.462	0.76
ENST00000361441	ENST00000380746	ENST00000417201	0.516	0.978	0.582	0.494	0.67
ENST00000428413	ENST00000539368	ENST00000584289	0.484	0.978	0.556	0.462	0.76
ENST00000261879	ENST00000325542	ENST00000368842	0.484	0.978	0.556	0.462	0.76
ENST00000437231	ENST00000302506	ENST00000319801	0.484	0.978	0.556	0.462	0.76
ENST00000257909	ENST00000398712	ENST00000572583	0.484	0.978	0.556	0.462	0.76
ENST00000512062	ENST00000453466	ENST00000591006	0.645	0.822	0.476	0.467	0.83
ENST00000393888	ENST00000360507	ENST00000447204	1	0.511	0.547	0.511	0.67
ENST00000528770	ENST00000620815	ENST00000392857	1	0.511	0.547	0.511	0.67
ENST00000394329	ENST00000343986	ENST00000281030	1	0.511	0.547	0.511	0.67
ENST00000473637	ENST00000576530	ENST00000264501	0.516	0.956	0.545	0.472	0.75
ENST00000317610	ENST00000419562	ENST00000468508	0.968	0.556	0.542	0.523	0.65
ENST00000370966	ENST00000332859	ENST00000484563	0.516	0.956	0.545	0.472	0.75
ENST00000382136	ENST00000396947	ENST00000261842	0.516	0.933	0.51	0.449	0.83
ENST00000274793	ENST00000263382	ENST00000476605	1	0.489	0.53	0.489	0.73
ENST00000342556	ENST00000501516	ENST00000576119	1	0.489	0.53	0.489	0.73
ENST00000525946	ENST00000303329	ENST00000509198	0.516	0.933	0.51	0.449	0.83
ENST00000245615	ENST00000347343	ENST00000602040	0.516	0.933	0.51	0.449	0.83
ENST00000444861	ENST00000351017	ENST00000309352	1	0.489	0.53	0.489	0.73
ENST00000420510	ENST00000579476	ENST00000488340	0.871	0.622	0.491	0.493	0.76
ENST00000569118	ENST00000334350	ENST00000312783	0.452	1	0.573	0.452	0.76
ENST00000372727	ENST00000273860	ENST00000617859	0.935	0.556	0.504	0.491	0.75
ENST00000403681	ENST00000615654	ENST00000373428	0.484	0.933	0.482	0.417	0.92
ENST00000480319	ENST00000555406	ENST00000475124	0.903	0.622	0.525	0.525	0.66
ENST00000551944	ENST00000310850	ENST00000392168	0.484	1	0.597	0.484	0.67
ENST00000589825	ENST00000393000	ENST00000405876	0.677	0.822	0.505	0.5	0.73
ENST00000568706	ENST00000395693	ENST00000375734	0.677	0.822	0.505	0.5	0.73
ENST00000007722	ENST00000374142	ENST00000262888	0.677	0.822	0.505	0.5	0.73
ENST00000341376	ENST00000394311	ENST00000529905	0.806	0.711	0.509	0.518	0.69
ENST00000292314	ENST00000578351	ENST00000373095	0.806	0.711	0.509	0.518	0.69
ENST00000519746	ENST00000491736	ENST00000556428	0.903	0.6	0.506	0.503	0.72
ENST00000389658	ENST00000374206	ENST00000587807	0.613	0.867	0.502	0.48	0.77
ENST00000345046	ENST00000284049	ENST00000612905	0.613	0.867	0.502	0.48	0.77
ENST00000508079	ENST00000331768	ENST00000361842	0.516	0.978	0.582	0.494	0.66
ENST00000415496	ENST00000416769	ENST00000510373	0.484	0.978	0.556	0.462	0.75
ENST00000296350	ENST00000381937	ENST00000236980	0.645	0.822	0.476	0.467	0.82
ENST00000243189	ENST00000457958	ENST00000607714	0.484	0.978	0.556	0.462	0.75
ENST00000306675	ENST00000483956	ENST00000601792	0.645	0.822	0.476	0.467	0.82
ENST00000309546	ENST00000358350	ENST00000301141	0.484	0.978	0.556	0.462	0.75
ENST00000392524	ENST00000382564	ENST00000469162	1	0.511	0.547	0.511	0.66
ENST00000616342	ENST00000374902	ENST00000475536	1	0.511	0.547	0.511	0.66
ENST00000577625	ENST00000295685	ENST00000344293	1	0.511	0.547	0.511	0.66
ENST00000265322	ENST00000254928	ENST00000286648	0.516	0.956	0.545	0.472	0.74
ENST00000261292	ENST00000527420	ENST00000503889	0.935	0.578	0.523	0.513	0.68
ENST00000553400	ENST00000396525	ENST00000298564	0.968	0.556	0.542	0.523	0.64
ENST00000521573	ENST00000456041	ENST00000312221	0.903	0.578	0.487	0.481	0.78
ENST00000620815	ENST00000312579	ENST00000432901	1	0.489	0.53	0.489	0.72
ENST00000613781	ENST00000373424	ENST00000555679	0.613	0.844	0.474	0.457	0.84
ENST00000584796	ENST00000336838	ENST00000261304	0.613	0.844	0.474	0.457	0.84
ENST00000267973	ENST00000567815	ENST00000260359	0.581	0.911	0.533	0.492	0.71
ENST00000380358	ENST00000295901	ENST00000492963	0.452	1	0.573	0.452	0.75
ENST00000355499	ENST00000367808	ENST00000297689	0.452	1	0.573	0.452	0.75
ENST00000374436	ENST00000409262	ENST00000421834	0.581	0.911	0.533	0.492	0.71
ENST00000491663	ENST00000346234	ENST00000440191	0.968	0.533	0.524	0.501	0.7
ENST00000357578	ENST00000419255	ENST00000335255	0.613	0.889	0.531	0.502	0.69
ENST00000509263	ENST00000561435	ENST00000265381	0.613	0.889	0.531	0.502	0.69
ENST00000222308	ENST00000548567	ENST00000457474	0.806	0.711	0.509	0.518	0.68
ENST00000376759	ENST00000531696	ENST00000335420	0.903	0.6	0.506	0.503	0.71
ENST00000465139	ENST00000341181	ENST00000435706	0.581	0.889	0.502	0.47	0.78
ENST00000379238	ENST00000614132	ENST00000371132	0.581	0.889	0.502	0.47	0.78
ENST00000482886	ENST00000589028	ENST00000532245	0.548	0.933	0.538	0.482	0.72
ENST00000358531	ENST00000301935	ENST00000472642	0.548	0.933	0.538	0.482	0.72
ENST00000543779	ENST00000418039	ENST00000378364	0.516	0.978	0.582	0.494	0.65
ENST00000374293	ENST00000358536	ENST00000372324	0.484	0.978	0.556	0.462	0.74
ENST00000395059	ENST00000506447	ENST00000258424	0.484	0.978	0.556	0.462	0.74
ENST00000555597	ENST00000272163	ENST00000392006	0.484	0.978	0.556	0.462	0.74
ENST00000488129	ENST00000483612	ENST00000353533	1	0.511	0.547	0.511	0.65
ENST00000352251	ENST00000298532	ENST00000378470	0.516	0.956	0.545	0.472	0.73
ENST00000367755	ENST00000391919	ENST00000379416	0.516	0.956	0.545	0.472	0.73
ENST00000555918	ENST00000335754	ENST00000011989	0.839	0.667	0.498	0.505	0.71
ENST00000306796	ENST00000273179	ENST00000617502	0.935	0.578	0.523	0.513	0.67
ENST00000231512	ENST00000546299	ENST00000262607	0.968	0.556	0.542	0.523	0.63
ENST00000446587	ENST00000361198	ENST00000371149	0.516	0.956	0.545	0.472	0.73
ENST00000321153	ENST00000348007	ENST00000579854	0.516	0.956	0.545	0.472	0.73
ENST00000448921	ENST00000549992	ENST00000472217	0.935	0.578	0.523	0.513	0.67
ENST00000491291	ENST00000350199	ENST00000616752	0.452	0.978	0.53	0.429	0.83
ENST00000339950	ENST00000399440	ENST00000621907	0.581	0.867	0.473	0.447	0.85
ENST00000374199	ENST00000265029	ENST00000565858	1	0.489	0.53	0.489	0.71
ENST00000584259	ENST00000299927	ENST00000582730	1	0.489	0.53	0.489	0.71
ENST00000449067	ENST00000416841	ENST00000415914	1	0.489	0.53	0.489	0.71
ENST00000343815	ENST00000216455	ENST00000524698	0.613	0.844	0.474	0.457	0.83
ENST00000633239	ENST00000422941	ENST00000320602	1	0.467	0.513	0.467	0.77
ENST00000557658	ENST00000421182	ENST00000487698	0.452	1	0.573	0.452	0.74
ENST00000539061	ENST00000292782	ENST00000450008	0.452	1	0.573	0.452	0.74
ENST00000330752	ENST00000437198	ENST00000532791	0.581	0.911	0.533	0.492	0.7
ENST00000353107	ENST00000374922	ENST00000541562	0.452	1	0.573	0.452	0.74
ENST00000312189	ENST00000553213	ENST00000216223	0.452	1	0.573	0.452	0.74
ENST00000302351	ENST00000428313	ENST00000211998	0.452	1	0.573	0.452	0.74
ENST00000372589	ENST00000528364	ENST00000348261	0.935	0.556	0.504	0.491	0.73
ENST00000585321	ENST00000548372	ENST00000476197	0.387	1	0.522	0.387	0.92
ENST00000374571	ENST00000246006	ENST00000449307	0.968	0.533	0.524	0.501	0.69
ENST00000321725	ENST00000215754	ENST00000242208	0.968	0.533	0.524	0.501	0.69
ENST00000592176	ENST00000312196	ENST00000457456	0.484	0.933	0.482	0.417	0.9
ENST00000529732	ENST00000394861	ENST00000395047	0.968	0.533	0.524	0.501	0.69
ENST00000620232	ENST00000368258	ENST00000368445	0.774	0.733	0.5	0.508	0.7
ENST00000585685	ENST00000332439	ENST00000420696	0.548	0.911	0.505	0.459	0.79
ENST00000521569	ENST00000432161	ENST00000453748	0.613	0.867	0.502	0.48	0.75
ENST00000609741	ENST00000503303	ENST00000378017	0.871	0.644	0.511	0.515	0.67
ENST00000578950	ENST00000615252	ENST00000463409	0.645	0.822	0.476	0.467	0.8
ENST00000555970	ENST00000575542	ENST00000511297	0.484	0.978	0.556	0.462	0.73
ENST00000527556	ENST00000439160	ENST00000409098	0.484	0.978	0.556	0.462	0.73
ENST00000506799	ENST00000380199	ENST00000413307	0.484	0.978	0.556	0.462	0.73
ENST00000450460	ENST00000258412	ENST00000569301	0.484	0.978	0.556	0.462	0.73
ENST00000273158	ENST00000559249	ENST00000340077	0.484	0.978	0.556	0.462	0.73
ENST00000398125	ENST00000261854	ENST00000288207	0.484	0.978	0.556	0.462	0.73
ENST00000356770	ENST00000366810	ENST00000465804	0.71	0.778	0.485	0.487	0.75
ENST00000531899	ENST00000276431	ENST00000492622	1	0.511	0.547	0.511	0.64
ENST00000256104	ENST00000539826	ENST00000391751	0.452	0.978	0.53	0.429	0.82
ENST00000378700	ENST00000279027	ENST00000367549	0.452	0.978	0.53	0.429	0.82
ENST00000428386	ENST00000376763	ENST00000307968	0.452	0.978	0.53	0.429	0.82
ENST00000511685	ENST00000311403	ENST00000381647	0.516	0.933	0.51	0.449	0.8
ENST00000382252	ENST00000226574	ENST00000409930	1	0.489	0.53	0.489	0.7
ENST00000615513	ENST00000334463	ENST00000310454	1	0.489	0.53	0.489	0.7
ENST00000367027	ENST00000551003	ENST00000407008	1	0.489	0.53	0.489	0.7
ENST00000350481	ENST00000354593	ENST00000564927	0.548	0.889	0.474	0.437	0.86
ENST00000619199	ENST00000498107	ENST00000251582	0.581	0.911	0.533	0.492	0.69
ENST00000433363	ENST00000366956	ENST00000382839	0.968	0.533	0.524	0.501	0.68
ENST00000565990	ENST00000396175	ENST00000377475	0.774	0.733	0.5	0.508	0.69
ENST00000395284	ENST00000622132	ENST00000430246	0.613	0.889	0.531	0.502	0.67
ENST00000309951	ENST00000596243	ENST00000593254	0.613	0.889	0.531	0.502	0.67
ENST00000448745	ENST00000396175	ENST00000262584	0.419	1	0.547	0.419	0.82
ENST00000373930	ENST00000435706	ENST00000256495	0.419	1	0.547	0.419	0.82
ENST00000492380	ENST00000264790	ENST00000369314	0.903	0.622	0.525	0.525	0.63
ENST00000551177	ENST00000435822	ENST00000532751	0.839	0.644	0.478	0.483	0.76
ENST00000413040	ENST00000478667	ENST00000414849	0.871	0.6	0.471	0.471	0.79
ENST00000357949	ENST00000421406	ENST00000299855	0.548	0.911	0.505	0.459	0.78
ENST00000355801	ENST00000395321	ENST00000610543	0.903	0.6	0.506	0.503	0.69
ENST00000379858	ENST00000551812	ENST00000414487	0.581	0.889	0.502	0.47	0.76
ENST00000263256	ENST00000421134	ENST00000301761	0.645	0.844	0.503	0.49	0.72
ENST00000576768	ENST00000559836	ENST00000280481	0.613	0.867	0.502	0.48	0.74
ENST00000445139	ENST00000367302	ENST00000569301	0.581	0.889	0.502	0.47	0.76
ENST00000588598	ENST00000498238	ENST00000426482	0.581	0.889	0.502	0.47	0.76
ENST00000372429	ENST00000341181	ENST00000402774	0.613	0.867	0.502	0.48	0.74
ENST00000416614	ENST00000323441	ENST00000354785	0.548	0.933	0.538	0.482	0.7
ENST00000409328	ENST00000583931	ENST00000487153	0.484	0.978	0.556	0.462	0.72
ENST00000261712	ENST00000510994	ENST00000541223	0.484	0.978	0.556	0.462	0.72
ENST00000273596	ENST00000585044	ENST00000569693	0.935	0.578	0.523	0.513	0.65
ENST00000391976	ENST00000359208	ENST00000632555	0.516	0.956	0.545	0.472	0.71
ENST00000296468	ENST00000419338	ENST00000341356	0.581	0.867	0.473	0.447	0.83
ENST00000399433	ENST00000300738	ENST00000475789	1	0.489	0.53	0.489	0.69
ENST00000556945	ENST00000357585	ENST00000286955	1	0.489	0.53	0.489	0.69
ENST00000232125	ENST00000343411	ENST00000357122	0.452	1	0.573	0.452	0.72
ENST00000366382	ENST00000466254	ENST00000569100	0.452	1	0.573	0.452	0.72
ENST00000565831	ENST00000520626	ENST00000432763	0.484	0.956	0.518	0.439	0.8
ENST00000389858	ENST00000296684	ENST00000254977	0.484	0.956	0.518	0.439	0.8
ENST00000359546	ENST00000413364	ENST00000474253	0.452	1	0.573	0.452	0.72
ENST00000359591	ENST00000551281	ENST00000466830	0.871	0.622	0.491	0.493	0.72
ENST00000529158	ENST00000611189	ENST00000368809	0.581	0.911	0.533	0.492	0.68
ENST00000394641	ENST00000488352	ENST00000392846	0.935	0.556	0.504	0.491	0.71
ENST00000617961	ENST00000518349	ENST00000620254	0.968	0.533	0.524	0.501	0.67
ENST00000306999	ENST00000400525	ENST00000302516	0.968	0.533	0.524	0.501	0.67
ENST00000584288	ENST00000316626	ENST00000331029	0.613	0.889	0.531	0.502	0.66
ENST00000378380	ENST00000215957	ENST00000435330	0.774	0.733	0.5	0.508	0.68
ENST00000566755	ENST00000534854	ENST00000551840	0.548	0.911	0.505	0.459	0.77
ENST00000437799	ENST00000517992	ENST00000306107	0.645	0.844	0.503	0.49	0.71
ENST00000557258	ENST00000451728	ENST00000328300	0.71	0.756	0.461	0.465	0.8
ENST00000430436	ENST00000558527	ENST00000361618	0.581	0.889	0.502	0.47	0.75
ENST00000434423	ENST00000464356	ENST00000590862	0.613	0.867	0.502	0.48	0.73
ENST00000496046	ENST00000489523	ENST00000477970	0.548	0.933	0.538	0.482	0.69
ENST00000361055	ENST00000343218	ENST00000312184	0.71	0.8	0.51	0.51	0.66
ENST00000358273	ENST00000430466	ENST00000319033	0.484	0.978	0.556	0.462	0.71
ENST00000456319	ENST00000303296	ENST00000526425	0.484	0.978	0.556	0.462	0.71
ENST00000233156	ENST00000314761	ENST00000374171	0.484	0.978	0.556	0.462	0.71
ENST00000273038	ENST00000573326	ENST00000392531	0.935	0.578	0.523	0.513	0.64
ENST00000440452	ENST00000493518	ENST00000320493	0.516	0.956	0.545	0.472	0.7
ENST00000258947	ENST00000563158	ENST00000529006	0.516	0.956	0.545	0.472	0.7
ENST00000270162	ENST00000380455	ENST00000407936	0.516	0.956	0.545	0.472	0.7
ENST00000335895	ENST00000470791	ENST00000408948	0.839	0.667	0.498	0.505	0.68
ENST00000337530	ENST00000323688	ENST00000399433	1	0.489	0.53	0.489	0.68
ENST00000592954	ENST00000369646	ENST00000374049	1	0.489	0.53	0.489	0.68
ENST00000405370	ENST00000433985	ENST00000424952	1	0.489	0.53	0.489	0.68
ENST00000407627	ENST00000562526	ENST00000313698	1	0.489	0.53	0.489	0.68
ENST00000267842	ENST00000354488	ENST00000483612	1	0.489	0.53	0.489	0.68
ENST00000381431	ENST00000589978	ENST00000375731	0.516	0.933	0.51	0.449	0.78
ENST00000474389	ENST00000533129	ENST00000540176	0.806	0.689	0.487	0.495	0.71
ENST00000512469	ENST00000534717	ENST00000343255	0.452	1	0.573	0.452	0.71
ENST00000475506	ENST00000524323	ENST00000448232	0.484	0.956	0.518	0.439	0.79
ENST00000355540	ENST00000245458	ENST00000368097	0.452	1	0.573	0.452	0.71
ENST00000204679	ENST00000475559	ENST00000405219	0.452	1	0.573	0.452	0.71
ENST00000532791	ENST00000435961	ENST00000613694	0.484	0.956	0.518	0.439	0.79
ENST00000370507	ENST00000217446	ENST00000369332	0.968	0.533	0.524	0.501	0.66
ENST00000355673	ENST00000359461	ENST00000542498	0.935	0.556	0.504	0.491	0.7
ENST00000489349	ENST00000371122	ENST00000349077	0.935	0.556	0.504	0.491	0.7
ENST00000329286	ENST00000531899	ENST00000546267	0.968	0.533	0.524	0.501	0.66
ENST00000398512	ENST00000305798	ENST00000375326	0.419	1	0.547	0.419	0.8
ENST00000416718	ENST00000336916	ENST00000367569	0.419	1	0.547	0.419	0.8
ENST00000429035	ENST00000230588	ENST00000541973	0.419	1	0.547	0.419	0.8
ENST00000543532	ENST00000476266	ENST00000397033	0.419	1	0.547	0.419	0.8
ENST00000611479	ENST00000479988	ENST00000474713	0.839	0.644	0.478	0.483	0.74
ENST00000535011	ENST00000325674	ENST00000327064	0.935	0.533	0.486	0.469	0.76
ENST00000358621	ENST00000493378	ENST00000473036	0.581	0.889	0.502	0.47	0.74
ENST00000251081	ENST00000540387	ENST00000373312	0.806	0.667	0.466	0.473	0.77
ENST00000297532	ENST00000389793	ENST00000261866	0.548	0.933	0.538	0.482	0.68
ENST00000487842	ENST00000264784	ENST00000550645	0.645	0.822	0.476	0.467	0.77
ENST00000456580	ENST00000465892	ENST00000296861	0.548	0.956	0.572	0.504	0.6
ENST00000304987	ENST00000421249	ENST00000616279	0.484	0.978	0.556	0.462	0.7
ENST00000377104	ENST00000354396	ENST00000578711	0.484	0.978	0.556	0.462	0.7
ENST00000335698	ENST00000330836	ENST00000310396	0.645	0.8	0.45	0.445	0.84
ENST00000334736	ENST00000588814	ENST00000444191	0.71	0.778	0.485	0.487	0.72
ENST00000572484	ENST00000440460	ENST00000344836	0.484	0.978	0.556	0.462	0.7
ENST00000418170	ENST00000337404	ENST00000573648	0.839	0.622	0.457	0.461	0.8
ENST00000361195	ENST00000406516	ENST00000600092	0.516	0.956	0.545	0.472	0.69
ENST00000360003	ENST00000395571	ENST00000433736	0.516	0.956	0.545	0.472	0.69
ENST00000392903	ENST00000455446	ENST00000342756	0.516	0.956	0.545	0.472	0.69
ENST00000557275	ENST00000420641	ENST00000409017	0.516	0.956	0.545	0.472	0.69
ENST00000580947	ENST00000434457	ENST00000262375	0.452	0.978	0.53	0.429	0.79
ENST00000328546	ENST00000261574	ENST00000313833	1	0.489	0.53	0.489	0.67
ENST00000420781	ENST00000263881	ENST00000521512	0.516	0.933	0.51	0.449	0.77
ENST00000265029	ENST00000250405	ENST00000323180	1	0.489	0.53	0.489	0.67
ENST00000601492	ENST00000296327	ENST00000496358	0.516	0.933	0.51	0.449	0.77
ENST00000396063	ENST00000474627	ENST00000493560	1	0.489	0.53	0.489	0.67
ENST00000622829	ENST00000399349	ENST00000448232	0.581	0.911	0.533	0.492	0.66
ENST00000265990	ENST00000334464	ENST00000471162	0.452	1	0.573	0.452	0.7
ENST00000610638	ENST00000508451	ENST00000336415	0.484	0.956	0.518	0.439	0.78
ENST00000215754	ENST00000556440	ENST00000627656	0.484	0.956	0.518	0.439	0.78
ENST00000470642	ENST00000437604	ENST00000292431	0.484	0.956	0.518	0.439	0.78
ENST00000409659	ENST00000506179	ENST00000367342	0.484	0.933	0.482	0.417	0.86
ENST00000421587	ENST00000254718	ENST00000430553	0.774	0.733	0.5	0.508	0.66
ENST00000405392	ENST00000323534	ENST00000610638	0.839	0.644	0.478	0.483	0.73
ENST00000381311	ENST00000371697	ENST00000527387	0.839	0.644	0.478	0.483	0.73
ENST00000460934	ENST00000611479	ENST00000374541	0.935	0.533	0.486	0.469	0.75
ENST00000506184	ENST00000544168	ENST00000506259	0.548	0.911	0.505	0.459	0.75
ENST00000267176	ENST00000437340	ENST00000599960	0.935	0.533	0.486	0.469	0.75
ENST00000523505	ENST00000524035	ENST00000573314	0.903	0.6	0.506	0.503	0.66
ENST00000557391	ENST00000472643	ENST00000456986	0.968	0.489	0.488	0.457	0.77
ENST00000301057	ENST00000630240	ENST00000368226	0.806	0.667	0.466	0.473	0.76
ENST00000621573	ENST00000463056	ENST00000380546	0.516	0.978	0.582	0.494	0.6
ENST00000419304	ENST00000414716	ENST00000610756	0.516	0.956	0.545	0.472	0.68
ENST00000376809	ENST00000317168	ENST00000635274	0.839	0.667	0.498	0.505	0.66
ENST00000619578	ENST00000326974	ENST00000262213	0.516	0.956	0.545	0.472	0.68
ENST00000570116	ENST00000531767	ENST00000227756	0.903	0.578	0.487	0.481	0.72
ENST00000300079	ENST00000503588	ENST00000378078	1	0.489	0.53	0.489	0.66
ENST00000380902	ENST00000393033	ENST00000527302	0.613	0.844	0.474	0.457	0.78
ENST00000362091	ENST00000290649	ENST00000526811	1	0.489	0.53	0.489	0.66
ENST00000568369	ENST00000251481	ENST00000427587	0.613	0.844	0.474	0.457	0.78
ENST00000550520	ENST00000337273	ENST00000373943	0.516	0.933	0.51	0.449	0.76
ENST00000589527	ENST00000469669	ENST00000219334	1	0.489	0.53	0.489	0.66
ENST00000428192	ENST00000461307	ENST00000545127	0.516	0.933	0.51	0.449	0.76
ENST00000263923	ENST00000287934	ENST00000426155	1	0.489	0.53	0.489	0.66
ENST00000542629	ENST00000241337	ENST00000563683	0.742	0.756	0.492	0.497	0.68
ENST00000448752	ENST00000557550	ENST00000218104	0.484	0.956	0.518	0.439	0.77
ENST00000291481	ENST00000455405	ENST00000563998	0.871	0.622	0.491	0.493	0.69
ENST00000513610	ENST00000372459	ENST00000312828	0.452	1	0.573	0.452	0.69
ENST00000509063	ENST00000376619	ENST00000539354	0.484	0.956	0.518	0.439	0.77
ENST00000382368	ENST00000585419	ENST00000275820	0.935	0.556	0.504	0.491	0.68
ENST00000440114	ENST00000392467	ENST00000273398	0.452	0.956	0.491	0.407	0.86
ENST00000373391	ENST00000322536	ENST00000367425	0.968	0.511	0.506	0.479	0.7
ENST00000617219	ENST00000355992	ENST00000581723	0.968	0.511	0.506	0.479	0.7
ENST00000490918	ENST00000579126	ENST00000538183	0.968	0.511	0.506	0.479	0.7
ENST00000171111	ENST00000372517	ENST00000570272	0.935	0.533	0.486	0.469	0.74
ENST00000377811	ENST00000418924	ENST00000346246	0.871	0.6	0.471	0.471	0.75
ENST00000262544	ENST00000340622	ENST00000597419	0.903	0.6	0.506	0.503	0.65
ENST00000420808	ENST00000373585	ENST00000450599	0.613	0.867	0.502	0.48	0.7
ENST00000619869	ENST00000382361	ENST00000374811	0.581	0.889	0.502	0.47	0.72
ENST00000455864	ENST00000353468	ENST00000480340	0.484	0.978	0.556	0.462	0.68
ENST00000578542	ENST00000605286	ENST00000454913	0.742	0.733	0.469	0.475	0.74
ENST00000264057	ENST00000403162	ENST00000285896	0.452	0.978	0.53	0.429	0.77
ENST00000487258	ENST00000263881	ENST00000527850	0.516	0.956	0.545	0.472	0.67
ENST00000530216	ENST00000585968	ENST00000492167	0.903	0.578	0.487	0.481	0.71
ENST00000409286	ENST00000220931	ENST00000215862	0.839	0.667	0.498	0.505	0.65
ENST00000204726	ENST00000511859	ENST00000220764	0.516	0.933	0.51	0.449	0.75
ENST00000267750	ENST00000486186	ENST00000396104	1	0.489	0.53	0.489	0.65
ENST00000266022	ENST00000461906	ENST00000312316	1	0.489	0.53	0.489	0.65
ENST00000506179	ENST00000546542	ENST00000312629	0.548	0.889	0.474	0.437	0.81
ENST00000545182	ENST00000538751	ENST00000313597	0.581	0.867	0.473	0.447	0.79
ENST00000553237	ENST00000495146	ENST00000367178	0.516	0.933	0.51	0.449	0.75
ENST00000468016	ENST00000274787	ENST00000301264	1	0.489	0.53	0.489	0.65
ENST00000257909	ENST00000253457	ENST00000370982	0.581	0.911	0.533	0.492	0.64
ENST00000513391	ENST00000374022	ENST00000278671	0.581	0.911	0.533	0.492	0.64
ENST00000403534	ENST00000409617	ENST00000630424	0.452	1	0.573	0.452	0.68
ENST00000470791	ENST00000275521	ENST00000265073	0.484	0.933	0.482	0.417	0.84
ENST00000489567	ENST00000544199	ENST00000379263	0.419	1	0.547	0.419	0.77
ENST00000511321	ENST00000470355	ENST00000328554	0.419	1	0.547	0.419	0.77
ENST00000441154	ENST00000473525	ENST00000558401	0.419	1	0.547	0.419	0.77
ENST00000552959	ENST00000344626	ENST00000422422	0.419	1	0.547	0.419	0.77
ENST00000261646	ENST00000335464	ENST00000221943	0.677	0.8	0.48	0.477	0.72
ENST00000515133	ENST00000453495	ENST00000262498	0.968	0.511	0.506	0.479	0.69
ENST00000250896	ENST00000340958	ENST00000349792	0.968	0.511	0.506	0.479	0.69
ENST00000552870	ENST00000369577	ENST00000510437	0.935	0.533	0.486	0.469	0.73
ENST00000323944	ENST00000544496	ENST00000263212	0.581	0.889	0.502	0.47	0.71
ENST00000370754	ENST00000253099	ENST00000548058	0.71	0.756	0.461	0.465	0.76
ENST00000398073	ENST00000368872	ENST00000339157	0.548	0.933	0.538	0.482	0.65
ENST00000278559	ENST00000306200	ENST00000355725	0.516	0.911	0.477	0.427	0.82
ENST00000482991	ENST00000539241	ENST00000328649	0.516	0.911	0.477	0.427	0.82
ENST00000517325	ENST00000311008	ENST00000353383	0.484	0.978	0.556	0.462	0.67
ENST00000415131	ENST00000358273	ENST00000476243	0.484	0.978	0.556	0.462	0.67
ENST00000533173	ENST00000568517	ENST00000353187	0.484	0.978	0.556	0.462	0.67
[truncated: 13,000 more rows]

## Sheet: SVM
t1	t2	t3	sensitiviy	specificity	MCC	informedness	sum	If >=3.825363; as obtained for selected 3 transcripts
ENST00000302392	ENST00000541152	ENST00000514176	1	1	1	1	4	TRUE
ENST00000576168	ENST00000528885	ENST00000265192	1	1	1	1	4	TRUE
ENST00000533482	ENST00000322716	ENST00000372901	1	1	1	1	4	TRUE
ENST00000584796	ENST00000336838	ENST00000261304	1	1	1	1	4	TRUE
ENST00000376811	ENST00000339594	ENST00000449758	1	1	1	1	4	TRUE
ENST00000261740	ENST00000295955	ENST00000555406	1	1	1	1	4	TRUE
ENST00000483589	ENST00000532942	ENST00000482554	0.944444	1	0.936474	0.944444	3.82536	TRUE
ENST00000356384	ENST00000532726	ENST00000309007	0.944444	1	0.936474	0.944444	3.82536	TRUE
ENST00000497718	ENST00000572158	ENST00000378467	0.944444	1	0.936474	0.944444	3.82536	TRUE
ENST00000304058	ENST00000216862	ENST00000298875	0.944444	1	0.936474	0.944444	3.82536	TRUE
ENST00000493699	ENST00000552462	ENST00000534871	0.944444	1	0.936474	0.944444	3.82536	TRUE
ENST00000509186	ENST00000440632	ENST00000390549	0.944444	1	0.936474	0.944444	3.82536	TRUE
ENST00000304611	ENST00000446488	ENST00000595470	0.944444	1	0.936474	0.944444	3.82536	TRUE
ENST00000369373	ENST00000317357	ENST00000278616	0.944444	1	0.936474	0.944444	3.82536	TRUE
ENST00000621907	ENST00000514102	ENST00000402219	0.944444	1	0.936474	0.944444	3.82536	TRUE
ENST00000587656	ENST00000376561	ENST00000616841	0.944444	1	0.936474	0.944444	3.82536	TRUE
ENST00000566612	ENST00000430799	ENST00000619982	0.944444	1	0.936474	0.944444	3.82536	TRUE
ENST00000353598	ENST00000564798	ENST00000313961	0.944444	1	0.936474	0.944444	3.82536	TRUE
ENST00000253099	ENST00000434526	ENST00000356578	1	0.923077	0.935144	0.923077	3.7813	FALSE
ENST00000317096	ENST00000351829	ENST00000330560	1	0.923077	0.935144	0.923077	3.7813	FALSE
ENST00000308696	ENST00000330459	ENST00000512707	1	0.923077	0.935144	0.923077	3.7813	FALSE
ENST00000466328	ENST00000258729	ENST00000579695	1	0.923077	0.935144	0.923077	3.7813	FALSE
ENST00000397909	ENST00000261336	ENST00000548169	1	0.923077	0.935144	0.923077	3.7813	FALSE
ENST00000585682	ENST00000263070	ENST00000262629	1	0.923077	0.935144	0.923077	3.7813	FALSE
ENST00000353548	ENST00000374639	ENST00000427704	1	0.923077	0.935144	0.923077	3.7813	FALSE
ENST00000314759	ENST00000374809	ENST00000555242	1	0.923077	0.935144	0.923077	3.7813	FALSE
ENST00000576335	ENST00000299138	ENST00000469566	1	0.923077	0.935144	0.923077	3.7813	FALSE
ENST00000448743	ENST00000600092	ENST00000370558	1	0.923077	0.935144	0.923077	3.7813	FALSE
ENST00000482108	ENST00000261778	ENST00000531886	1	0.923077	0.935144	0.923077	3.7813	FALSE
ENST00000299084	ENST00000268138	ENST00000331483	1	0.923077	0.935144	0.923077	3.7813	FALSE
ENST00000439388	ENST00000383763	ENST00000450424	1	0.923077	0.935144	0.923077	3.7813	FALSE
ENST00000470450	ENST00000586299	ENST00000590360	1	0.923077	0.935144	0.923077	3.7813	FALSE
ENST00000264211	ENST00000577035	ENST00000264126	1	0.923077	0.935144	0.923077	3.7813	FALSE
ENST00000439329	ENST00000528292	ENST00000356861	0.888889	1	0.877707	0.888889	3.65549	FALSE
ENST00000563197	ENST00000263035	ENST00000371581	0.888889	1	0.877707	0.888889	3.65549	FALSE
ENST00000265963	ENST00000450123	ENST00000420115	0.888889	1	0.877707	0.888889	3.65549	FALSE
ENST00000294618	ENST00000540387	ENST00000342192	0.888889	1	0.877707	0.888889	3.65549	FALSE
ENST00000395913	ENST00000418931	ENST00000307641	0.888889	1	0.877707	0.888889	3.65549	FALSE
ENST00000396044	ENST00000492400	ENST00000517608	0.888889	1	0.877707	0.888889	3.65549	FALSE
ENST00000598410	ENST00000392692	ENST00000616098	0.888889	1	0.877707	0.888889	3.65549	FALSE
ENST00000521233	ENST00000374640	ENST00000475947	0.888889	1	0.877707	0.888889	3.65549	FALSE
ENST00000326735	ENST00000584008	ENST00000553542	0.888889	1	0.877707	0.888889	3.65549	FALSE
ENST00000596651	ENST00000338733	ENST00000529543	0.888889	1	0.877707	0.888889	3.65549	FALSE
ENST00000500949	ENST00000519472	ENST00000374893	0.888889	1	0.877707	0.888889	3.65549	FALSE
ENST00000261336	ENST00000245543	ENST00000315286	0.888889	1	0.877707	0.888889	3.65549	FALSE
ENST00000346166	ENST00000431643	ENST00000456315	0.888889	1	0.877707	0.888889	3.65549	FALSE
ENST00000448155	ENST00000611905	ENST00000347699	0.888889	1	0.877707	0.888889	3.65549	FALSE
ENST00000351773	ENST00000467825	ENST00000252590	0.888889	1	0.877707	0.888889	3.65549	FALSE
ENST00000309964	ENST00000358821	ENST00000621835	0.888889	1	0.877707	0.888889	3.65549	FALSE
ENST00000262971	ENST00000615892	ENST00000580404	0.888889	1	0.877707	0.888889	3.65549	FALSE
ENST00000553957	ENST00000340855	ENST00000425110	0.888889	1	0.877707	0.888889	3.65549	FALSE
ENST00000389156	ENST00000382264	ENST00000429772	0.888889	1	0.877707	0.888889	3.65549	FALSE
ENST00000594828	ENST00000368706	ENST00000392692	0.888889	1	0.877707	0.888889	3.65549	FALSE
ENST00000419140	ENST00000490163	ENST00000617633	0.944444	0.923077	0.867521	0.867521	3.60256	FALSE
ENST00000264221	ENST00000394140	ENST00000619580	0.944444	0.923077	0.867521	0.867521	3.60256	FALSE
ENST00000440538	ENST00000308961	ENST00000298687	0.944444	0.923077	0.867521	0.867521	3.60256	FALSE
ENST00000398138	ENST00000485367	ENST00000392521	0.944444	0.923077	0.867521	0.867521	3.60256	FALSE
ENST00000409240	ENST00000547687	ENST00000494339	0.944444	0.923077	0.867521	0.867521	3.60256	FALSE
ENST00000535432	ENST00000260363	ENST00000323927	0.944444	0.923077	0.867521	0.867521	3.60256	FALSE
ENST00000586834	ENST00000511676	ENST00000524392	0.944444	0.923077	0.867521	0.867521	3.60256	FALSE
ENST00000615421	ENST00000329463	ENST00000441319	0.944444	0.923077	0.867521	0.867521	3.60256	FALSE
ENST00000449873	ENST00000265631	ENST00000468818	0.944444	0.923077	0.867521	0.867521	3.60256	FALSE
ENST00000375345	ENST00000453723	ENST00000596582	0.944444	0.923077	0.867521	0.867521	3.60256	FALSE
ENST00000588852	ENST00000205061	ENST00000487660	0.944444	0.923077	0.867521	0.867521	3.60256	FALSE
ENST00000342624	ENST00000374737	ENST00000394785	0.944444	0.923077	0.867521	0.867521	3.60256	FALSE
ENST00000552217	ENST00000431586	ENST00000307078	0.944444	0.923077	0.867521	0.867521	3.60256	FALSE
ENST00000369850	ENST00000520868	ENST00000395969	0.944444	0.923077	0.867521	0.867521	3.60256	FALSE
ENST00000433365	ENST00000570101	ENST00000426055	0.944444	0.923077	0.867521	0.867521	3.60256	FALSE
ENST00000356245	ENST00000228825	ENST00000369387	0.944444	0.923077	0.867521	0.867521	3.60256	FALSE
ENST00000421244	ENST00000409774	ENST00000561424	0.944444	0.923077	0.867521	0.867521	3.60256	FALSE
ENST00000613129	ENST00000276393	ENST00000508204	0.944444	0.923077	0.867521	0.867521	3.60256	FALSE
ENST00000419308	ENST00000411544	ENST00000429985	0.944444	0.923077	0.867521	0.867521	3.60256	FALSE
ENST00000591169	ENST00000589599	ENST00000320081	0.944444	0.923077	0.867521	0.867521	3.60256	FALSE
ENST00000371084	ENST00000335420	ENST00000368911	0.944444	0.923077	0.867521	0.867521	3.60256	FALSE
ENST00000544050	ENST00000351071	ENST00000543091	0.944444	0.923077	0.867521	0.867521	3.60256	FALSE
ENST00000367609	ENST00000322536	ENST00000590996	0.944444	0.923077	0.867521	0.867521	3.60256	FALSE
ENST00000332374	ENST00000382298	ENST00000485587	0.944444	0.923077	0.867521	0.867521	3.60256	FALSE
ENST00000530567	ENST00000391860	ENST00000370278	1	0.846154	0.872662	0.846154	3.56497	FALSE
ENST00000550934	ENST00000449561	ENST00000409374	1	0.846154	0.872662	0.846154	3.56497	FALSE
ENST00000242576	ENST00000484616	ENST00000567835	1	0.846154	0.872662	0.846154	3.56497	FALSE
ENST00000425110	ENST00000612252	ENST00000342782	1	0.846154	0.872662	0.846154	3.56497	FALSE
ENST00000299424	ENST00000368654	ENST00000305352	1	0.846154	0.872662	0.846154	3.56497	FALSE
ENST00000472765	ENST00000328747	ENST00000438011	1	0.846154	0.872662	0.846154	3.56497	FALSE
ENST00000370794	ENST00000382533	ENST00000372462	1	0.846154	0.872662	0.846154	3.56497	FALSE
ENST00000407540	ENST00000229314	ENST00000433866	1	0.846154	0.872662	0.846154	3.56497	FALSE
ENST00000393895	ENST00000222574	ENST00000320934	1	0.846154	0.872662	0.846154	3.56497	FALSE
ENST00000447204	ENST00000336926	ENST00000400167	1	0.846154	0.872662	0.846154	3.56497	FALSE
ENST00000442437	ENST00000321612	ENST00000377905	1	0.846154	0.872662	0.846154	3.56497	FALSE
ENST00000417068	ENST00000508501	ENST00000078445	1	0.846154	0.872662	0.846154	3.56497	FALSE
ENST00000374639	ENST00000378060	ENST00000530440	1	0.846154	0.872662	0.846154	3.56497	FALSE
ENST00000382466	ENST00000366783	ENST00000374637	1	0.846154	0.872662	0.846154	3.56497	FALSE
ENST00000521381	ENST00000367409	ENST00000589252	1	0.846154	0.872662	0.846154	3.56497	FALSE
ENST00000390545	ENST00000395245	ENST00000409174	1	0.846154	0.872662	0.846154	3.56497	FALSE
ENST00000586963	ENST00000476648	ENST00000265071	1	0.846154	0.872662	0.846154	3.56497	FALSE
ENST00000380599	ENST00000544368	ENST00000561504	1	0.846154	0.872662	0.846154	3.56497	FALSE
ENST00000629763	ENST00000419600	ENST00000371021	1	0.846154	0.872662	0.846154	3.56497	FALSE
ENST00000580947	ENST00000434457	ENST00000262375	1	0.846154	0.872662	0.846154	3.56497	FALSE
ENST00000422840	ENST00000372187	ENST00000397071	1	0.846154	0.872662	0.846154	3.56497	FALSE
ENST00000492092	ENST00000268206	ENST00000272793	1	0.846154	0.872662	0.846154	3.56497	FALSE
ENST00000374436	ENST00000409262	ENST00000421834	1	0.846154	0.872662	0.846154	3.56497	FALSE
ENST00000403681	ENST00000311351	ENST00000532522	1	0.846154	0.872662	0.846154	3.56497	FALSE
ENST00000387347	ENST00000476752	ENST00000395792	1	0.846154	0.872662	0.846154	3.56497	FALSE
ENST00000488038	ENST00000238379	ENST00000478147	1	0.846154	0.872662	0.846154	3.56497	FALSE
ENST00000219097	ENST00000543766	ENST00000430069	1	0.846154	0.872662	0.846154	3.56497	FALSE
ENST00000528780	ENST00000316804	ENST00000443035	0.833333	1	0.822851	0.833333	3.48952	FALSE
ENST00000590806	ENST00000242059	ENST00000526015	0.833333	1	0.822851	0.833333	3.48952	FALSE
ENST00000250405	ENST00000358821	ENST00000575014	0.833333	1	0.822851	0.833333	3.48952	FALSE
ENST00000531688	ENST00000404436	ENST00000549247	0.833333	1	0.822851	0.833333	3.48952	FALSE
ENST00000494062	ENST00000357867	ENST00000261868	0.833333	1	0.822851	0.833333	3.48952	FALSE
ENST00000361035	ENST00000398153	ENST00000426808	0.833333	1	0.822851	0.833333	3.48952	FALSE
ENST00000432588	ENST00000614445	ENST00000590984	0.833333	1	0.822851	0.833333	3.48952	FALSE
ENST00000622464	ENST00000371244	ENST00000399494	0.833333	1	0.822851	0.833333	3.48952	FALSE
ENST00000596651	ENST00000341584	ENST00000274496	0.833333	1	0.822851	0.833333	3.48952	FALSE
ENST00000262139	ENST00000557530	ENST00000405289	0.833333	1	0.822851	0.833333	3.48952	FALSE
ENST00000236937	ENST00000340852	ENST00000600324	0.833333	1	0.822851	0.833333	3.48952	FALSE
ENST00000527302	ENST00000356126	ENST00000473301	0.833333	1	0.822851	0.833333	3.48952	FALSE
ENST00000368465	ENST00000356940	ENST00000392521	0.833333	1	0.822851	0.833333	3.48952	FALSE
ENST00000263846	ENST00000236937	ENST00000216554	0.833333	1	0.822851	0.833333	3.48952	FALSE
ENST00000335211	ENST00000371270	ENST00000496958	0.833333	1	0.822851	0.833333	3.48952	FALSE
ENST00000399817	ENST00000460320	ENST00000628722	0.833333	1	0.822851	0.833333	3.48952	FALSE
ENST00000558813	ENST00000359033	ENST00000616271	0.833333	1	0.822851	0.833333	3.48952	FALSE
ENST00000251081	ENST00000540387	ENST00000373312	0.833333	1	0.822851	0.833333	3.48952	FALSE
ENST00000274562	ENST00000583408	ENST00000610680	0.833333	1	0.822851	0.833333	3.48952	FALSE
ENST00000313010	ENST00000229195	ENST00000404436	0.833333	1	0.822851	0.833333	3.48952	FALSE
ENST00000335295	ENST00000539261	ENST00000393028	0.833333	1	0.822851	0.833333	3.48952	FALSE
ENST00000507920	ENST00000395913	ENST00000399953	0.833333	1	0.822851	0.833333	3.48952	FALSE
ENST00000544080	ENST00000420627	ENST00000485827	0.833333	1	0.822851	0.833333	3.48952	FALSE
ENST00000564499	ENST00000486777	ENST00000258888	0.833333	1	0.822851	0.833333	3.48952	FALSE
ENST00000510369	ENST00000267377	ENST00000629305	0.833333	1	0.822851	0.833333	3.48952	FALSE
ENST00000523587	ENST00000620597	ENST00000621442	0.833333	1	0.822851	0.833333	3.48952	FALSE
ENST00000330062	ENST00000402322	ENST00000497322	0.833333	1	0.822851	0.833333	3.48952	FALSE
ENST00000338995	ENST00000548246	ENST00000479352	0.833333	1	0.822851	0.833333	3.48952	FALSE
ENST00000339397	ENST00000378444	ENST00000356578	0.833333	1	0.822851	0.833333	3.48952	FALSE
ENST00000553700	ENST00000264596	ENST00000420455	0.888889	0.923077	0.805114	0.811966	3.42905	FALSE
ENST00000284000	ENST00000477256	ENST00000421317	0.888889	0.923077	0.805114	0.811966	3.42905	FALSE
ENST00000541086	ENST00000300128	ENST00000629763	0.888889	0.923077	0.805114	0.811966	3.42905	FALSE
ENST00000394295	ENST00000409774	ENST00000220849	0.888889	0.923077	0.805114	0.811966	3.42905	FALSE
ENST00000557201	ENST00000504639	ENST00000348624	0.888889	0.923077	0.805114	0.811966	3.42905	FALSE
ENST00000403106	ENST00000592439	ENST00000319119	0.888889	0.923077	0.805114	0.811966	3.42905	FALSE
ENST00000376811	ENST00000328024	ENST00000282397	0.888889	0.923077	0.805114	0.811966	3.42905	FALSE
ENST00000271877	ENST00000536163	ENST00000296666	0.888889	0.923077	0.805114	0.811966	3.42905	FALSE
ENST00000351071	ENST00000337404	ENST00000303436	0.888889	0.923077	0.805114	0.811966	3.42905	FALSE
ENST00000243501	ENST00000457318	ENST00000293406	0.888889	0.923077	0.805114	0.811966	3.42905	FALSE
ENST00000465874	ENST00000615393	ENST00000438444	0.888889	0.923077	0.805114	0.811966	3.42905	FALSE
ENST00000558720	ENST00000359062	ENST00000536461	0.888889	0.923077	0.805114	0.811966	3.42905	FALSE
ENST00000392403	ENST00000594019	ENST00000595112	0.888889	0.923077	0.805114	0.811966	3.42905	FALSE
ENST00000392219	ENST00000470558	ENST00000421317	0.888889	0.923077	0.805114	0.811966	3.42905	FALSE
ENST00000616129	ENST00000038176	ENST00000231572	0.888889	0.923077	0.805114	0.811966	3.42905	FALSE
ENST00000328853	ENST00000397588	ENST00000468536	0.888889	0.923077	0.805114	0.811966	3.42905	FALSE
ENST00000297338	ENST00000335754	ENST00000262629	0.888889	0.923077	0.805114	0.811966	3.42905	FALSE
ENST00000370263	ENST00000380079	ENST00000375320	0.888889	0.923077	0.805114	0.811966	3.42905	FALSE
ENST00000508167	ENST00000534440	ENST00000271690	0.888889	0.923077	0.805114	0.811966	3.42905	FALSE
ENST00000554357	ENST00000610543	ENST00000392238	0.888889	0.923077	0.805114	0.811966	3.42905	FALSE
ENST00000313234	ENST00000423777	ENST00000274278	0.888889	0.923077	0.805114	0.811966	3.42905	FALSE
ENST00000579294	ENST00000395816	ENST00000397604	0.888889	0.923077	0.805114	0.811966	3.42905	FALSE
ENST00000357365	ENST00000349155	ENST00000369040	0.888889	0.923077	0.805114	0.811966	3.42905	FALSE
ENST00000266070	ENST00000586527	ENST00000378714	0.888889	0.923077	0.805114	0.811966	3.42905	FALSE
ENST00000416718	ENST00000336916	ENST00000367569	0.888889	0.923077	0.805114	0.811966	3.42905	FALSE
ENST00000614960	ENST00000356847	ENST00000411827	0.888889	0.923077	0.805114	0.811966	3.42905	FALSE
ENST00000454520	ENST00000535847	ENST00000300851	0.888889	0.923077	0.805114	0.811966	3.42905	FALSE
ENST00000374202	ENST00000402592	ENST00000393915	0.888889	0.923077	0.805114	0.811966	3.42905	FALSE
ENST00000444342	ENST00000342782	ENST00000267436	0.888889	0.923077	0.805114	0.811966	3.42905	FALSE
ENST00000605794	ENST00000308167	ENST00000484600	0.888889	0.923077	0.805114	0.811966	3.42905	FALSE
ENST00000545888	ENST00000559158	ENST00000356508	0.888889	0.923077	0.805114	0.811966	3.42905	FALSE
ENST00000311151	ENST00000390930	ENST00000466953	0.944444	0.846154	0.800933	0.790598	3.38213	FALSE
ENST00000343004	ENST00000303400	ENST00000377943	0.944444	0.846154	0.800933	0.790598	3.38213	FALSE
ENST00000421259	ENST00000589996	ENST00000369798	0.944444	0.846154	0.800933	0.790598	3.38213	FALSE
ENST00000262376	ENST00000551914	ENST00000545954	0.944444	0.846154	0.800933	0.790598	3.38213	FALSE
ENST00000542935	ENST00000376419	ENST00000335209	0.944444	0.846154	0.800933	0.790598	3.38213	FALSE
ENST00000381967	ENST00000376055	ENST00000489591	0.944444	0.846154	0.800933	0.790598	3.38213	FALSE
ENST00000373024	ENST00000368216	ENST00000380880	0.944444	0.846154	0.800933	0.790598	3.38213	FALSE
ENST00000614616	ENST00000264126	ENST00000446488	0.944444	0.846154	0.800933	0.790598	3.38213	FALSE
ENST00000560664	ENST00000250916	ENST00000546639	0.944444	0.846154	0.800933	0.790598	3.38213	FALSE
ENST00000393667	ENST00000475007	ENST00000607772	0.944444	0.846154	0.800933	0.790598	3.38213	FALSE
ENST00000562354	ENST00000308361	ENST00000370015	0.944444	0.846154	0.800933	0.790598	3.38213	FALSE
ENST00000339950	ENST00000399440	ENST00000621907	0.944444	0.846154	0.800933	0.790598	3.38213	FALSE
ENST00000581693	ENST00000287474	ENST00000394803	0.944444	0.846154	0.800933	0.790598	3.38213	FALSE
ENST00000229390	ENST00000307972	ENST00000523430	0.944444	0.846154	0.800933	0.790598	3.38213	FALSE
ENST00000347343	ENST00000614628	ENST00000330263	0.944444	0.846154	0.800933	0.790598	3.38213	FALSE
ENST00000310441	ENST00000598345	ENST00000612905	0.944444	0.846154	0.800933	0.790598	3.38213	FALSE
ENST00000290299	ENST00000588874	ENST00000454520	0.944444	0.846154	0.800933	0.790598	3.38213	FALSE
ENST00000309964	ENST00000318121	ENST00000261023	0.944444	0.846154	0.800933	0.790598	3.38213	FALSE
ENST00000291592	ENST00000380834	ENST00000336735	0.944444	0.846154	0.800933	0.790598	3.38213	FALSE
ENST00000584502	ENST00000506447	ENST00000216218	0.944444	0.846154	0.800933	0.790598	3.38213	FALSE
ENST00000375640	ENST00000220514	ENST00000626067	0.944444	0.846154	0.800933	0.790598	3.38213	FALSE
ENST00000374704	ENST00000342220	ENST00000262300	0.944444	0.846154	0.800933	0.790598	3.38213	FALSE
ENST00000347458	ENST00000357146	ENST00000612465	0.944444	0.846154	0.800933	0.790598	3.38213	FALSE
ENST00000592576	ENST00000260682	ENST00000539945	0.944444	0.846154	0.800933	0.790598	3.38213	FALSE
ENST00000215539	ENST00000264027	ENST00000527573	0.944444	0.846154	0.800933	0.790598	3.38213	FALSE
ENST00000367483	ENST00000503293	ENST00000261531	0.944444	0.846154	0.800933	0.790598	3.38213	FALSE
ENST00000377854	ENST00000254718	ENST00000380244	0.944444	0.846154	0.800933	0.790598	3.38213	FALSE
ENST00000546939	ENST00000536224	ENST00000530506	0.944444	0.846154	0.800933	0.790598	3.38213	FALSE
ENST00000323926	ENST00000609975	ENST00000369797	0.944444	0.846154	0.800933	0.790598	3.38213	FALSE
ENST00000519168	ENST00000270879	ENST00000525693	0.944444	0.846154	0.800933	0.790598	3.38213	FALSE
ENST00000409970	ENST00000383177	ENST00000512707	0.944444	0.846154	0.800933	0.790598	3.38213	FALSE
ENST00000382039	ENST00000635123	ENST00000300134	0.944444	0.846154	0.800933	0.790598	3.38213	FALSE
ENST00000392415	ENST00000392066	ENST00000216014	0.944444	0.846154	0.800933	0.790598	3.38213	FALSE
ENST00000544450	ENST00000330560	ENST00000325974	0.944444	0.846154	0.800933	0.790598	3.38213	FALSE
ENST00000445856	ENST00000343470	ENST00000216297	0.944444	0.846154	0.800933	0.790598	3.38213	FALSE
ENST00000256686	ENST00000300035	ENST00000629362	0.944444	0.846154	0.800933	0.790598	3.38213	FALSE
ENST00000574388	ENST00000350026	ENST00000409858	0.944444	0.846154	0.800933	0.790598	3.38213	FALSE
ENST00000629111	ENST00000271452	ENST00000412770	0.944444	0.846154	0.800933	0.790598	3.38213	FALSE
ENST00000263997	ENST00000359422	ENST00000545891	0.944444	0.846154	0.800933	0.790598	3.38213	FALSE
ENST00000374616	ENST00000358252	ENST00000453344	0.944444	0.846154	0.800933	0.790598	3.38213	FALSE
ENST00000312189	ENST00000553213	ENST00000216223	0.944444	0.846154	0.800933	0.790598	3.38213	FALSE
ENST00000453453	ENST00000445124	ENST00000223127	0.944444	0.846154	0.800933	0.790598	3.38213	FALSE
ENST00000615654	ENST00000355280	ENST00000493119	0.944444	0.846154	0.800933	0.790598	3.38213	FALSE
ENST00000619869	ENST00000382361	ENST00000374811	0.944444	0.846154	0.800933	0.790598	3.38213	FALSE
ENST00000317827	ENST00000399332	ENST00000373664	0.944444	0.846154	0.800933	0.790598	3.38213	FALSE
ENST00000383314	ENST00000376854	ENST00000261721	0.944444	0.846154	0.800933	0.790598	3.38213	FALSE
ENST00000443943	ENST00000524470	ENST00000366766	0.944444	0.846154	0.800933	0.790598	3.38213	FALSE
ENST00000488574	ENST00000221859	ENST00000635041	0.944444	0.846154	0.800933	0.790598	3.38213	FALSE
ENST00000397298	ENST00000535710	ENST00000472765	0.944444	0.846154	0.800933	0.790598	3.38213	FALSE
ENST00000371157	ENST00000583418	ENST00000380650	0.944444	0.846154	0.800933	0.790598	3.38213	FALSE
ENST00000583858	ENST00000361529	ENST00000391874	0.944444	0.846154	0.800933	0.790598	3.38213	FALSE
ENST00000485153	ENST00000577910	ENST00000392563	0.944444	0.846154	0.800933	0.790598	3.38213	FALSE
ENST00000529307	ENST00000332127	ENST00000396183	1	0.769231	0.811998	0.769231	3.35046	FALSE
ENST00000594806	ENST00000245451	ENST00000512148	1	0.769231	0.811998	0.769231	3.35046	FALSE
ENST00000561024	ENST00000328300	ENST00000620567	1	0.769231	0.811998	0.769231	3.35046	FALSE
ENST00000557597	ENST00000397511	ENST00000233114	1	0.769231	0.811998	0.769231	3.35046	FALSE
ENST00000155674	ENST00000405510	ENST00000570200	1	0.769231	0.811998	0.769231	3.35046	FALSE
ENST00000575148	ENST00000425042	ENST00000558134	1	0.769231	0.811998	0.769231	3.35046	FALSE
ENST00000628412	ENST00000617533	ENST00000357763	1	0.769231	0.811998	0.769231	3.35046	FALSE
ENST00000319349	ENST00000623998	ENST00000260045	1	0.769231	0.811998	0.769231	3.35046	FALSE
ENST00000579855	ENST00000397979	ENST00000381843	1	0.769231	0.811998	0.769231	3.35046	FALSE
ENST00000264183	ENST00000330714	ENST00000454376	1	0.769231	0.811998	0.769231	3.35046	FALSE
ENST00000283006	ENST00000252602	ENST00000372805	1	0.769231	0.811998	0.769231	3.35046	FALSE
ENST00000440452	ENST00000493518	ENST00000320493	1	0.769231	0.811998	0.769231	3.35046	FALSE
ENST00000356005	ENST00000352078	ENST00000301463	1	0.769231	0.811998	0.769231	3.35046	FALSE
ENST00000300035	ENST00000392276	ENST00000527197	1	0.769231	0.811998	0.769231	3.35046	FALSE
ENST00000469269	ENST00000247191	ENST00000327283	1	0.769231	0.811998	0.769231	3.35046	FALSE
ENST00000413330	ENST00000367294	ENST00000261660	1	0.769231	0.811998	0.769231	3.35046	FALSE
ENST00000533655	ENST00000495893	ENST00000571732	1	0.769231	0.811998	0.769231	3.35046	FALSE
ENST00000469141	ENST00000402988	ENST00000241463	1	0.769231	0.811998	0.769231	3.35046	FALSE
ENST00000296930	ENST00000393436	ENST00000407280	1	0.769231	0.811998	0.769231	3.35046	FALSE
ENST00000474556	ENST00000389378	ENST00000508803	1	0.769231	0.811998	0.769231	3.35046	FALSE
ENST00000421587	ENST00000254718	ENST00000430553	1	0.769231	0.811998	0.769231	3.35046	FALSE
ENST00000332556	ENST00000447906	ENST00000267113	1	0.769231	0.811998	0.769231	3.35046	FALSE
ENST00000314423	ENST00000565258	ENST00000433992	1	0.769231	0.811998	0.769231	3.35046	FALSE
ENST00000536703	ENST00000322652	ENST00000317168	1	0.769231	0.811998	0.769231	3.35046	FALSE
ENST00000380650	ENST00000381287	ENST00000462558	1	0.769231	0.811998	0.769231	3.35046	FALSE
ENST00000307078	ENST00000421699	ENST00000264093	1	0.769231	0.811998	0.769231	3.35046	FALSE
ENST00000574331	ENST00000431277	ENST00000481591	1	0.769231	0.811998	0.769231	3.35046	FALSE
ENST00000264001	ENST00000517426	ENST00000546072	1	0.769231	0.811998	0.769231	3.35046	FALSE
ENST00000255427	ENST00000282570	ENST00000395663	1	0.769231	0.811998	0.769231	3.35046	FALSE
ENST00000273153	ENST00000233146	ENST00000356205	1	0.769231	0.811998	0.769231	3.35046	FALSE
ENST00000543464	ENST00000612242	ENST00000291574	1	0.769231	0.811998	0.769231	3.35046	FALSE
ENST00000215754	ENST00000556440	ENST00000627656	1	0.769231	0.811998	0.769231	3.35046	FALSE
ENST00000264501	ENST00000549384	ENST00000419781	1	0.769231	0.811998	0.769231	3.35046	FALSE
ENST00000298316	ENST00000556611	ENST00000392894	1	0.769231	0.811998	0.769231	3.35046	FALSE
ENST00000579445	ENST00000379458	ENST00000521059	1	0.769231	0.811998	0.769231	3.35046	FALSE
ENST00000394456	ENST00000554455	ENST00000557659	1	0.769231	0.811998	0.769231	3.35046	FALSE
ENST00000610724	ENST00000366607	ENST00000322886	1	0.769231	0.811998	0.769231	3.35046	FALSE
ENST00000395068	ENST00000477244	ENST00000537413	1	0.769231	0.811998	0.769231	3.35046	FALSE
ENST00000482836	ENST00000399219	ENST00000400167	1	0.769231	0.811998	0.769231	3.35046	FALSE
ENST00000524845	ENST00000609439	ENST00000264596	1	0.769231	0.811998	0.769231	3.35046	FALSE
ENST00000366548	ENST00000296490	ENST00000450926	1	0.769231	0.811998	0.769231	3.35046	FALSE
ENST00000393895	ENST00000251363	ENST00000395397	1	0.769231	0.811998	0.769231	3.35046	FALSE
ENST00000372462	ENST00000329970	ENST00000553615	1	0.769231	0.811998	0.769231	3.35046	FALSE
ENST00000539065	ENST00000526757	ENST00000309042	1	0.769231	0.811998	0.769231	3.35046	FALSE
ENST00000372686	ENST00000072644	ENST00000278601	1	0.769231	0.811998	0.769231	3.35046	FALSE
ENST00000623356	ENST00000299155	ENST00000313368	1	0.769231	0.811998	0.769231	3.35046	FALSE
ENST00000483713	ENST00000321998	ENST00000251076	1	0.769231	0.811998	0.769231	3.35046	FALSE
ENST00000278612	ENST00000260753	ENST00000550934	1	0.769231	0.811998	0.769231	3.35046	FALSE
ENST00000281923	ENST00000440577	ENST00000635625	1	0.769231	0.811998	0.769231	3.35046	FALSE
ENST00000551983	ENST00000471389	ENST00000411754	1	0.769231	0.811998	0.769231	3.35046	FALSE
ENST00000296930	ENST00000520207	ENST00000378372	1	0.769231	0.811998	0.769231	3.35046	FALSE
ENST00000252483	ENST00000342505	ENST00000315273	1	0.769231	0.811998	0.769231	3.35046	FALSE
ENST00000298894	ENST00000552056	ENST00000467324	1	0.769231	0.811998	0.769231	3.35046	FALSE
ENST00000344366	ENST00000341162	ENST00000534272	1	0.769231	0.811998	0.769231	3.35046	FALSE
ENST00000166534	ENST00000539115	ENST00000522911	1	0.769231	0.811998	0.769231	3.35046	FALSE
ENST00000335183	ENST00000573584	ENST00000216463	1	0.769231	0.811998	0.769231	3.35046	FALSE
ENST00000367249	ENST00000296015	ENST00000221801	1	0.769231	0.811998	0.769231	3.35046	FALSE
ENST00000526562	ENST00000617869	ENST00000242257	1	0.769231	0.811998	0.769231	3.35046	FALSE
ENST00000571957	ENST00000426740	ENST00000317091	0.777778	1	0.771214	0.777778	3.32677	FALSE
ENST00000330133	ENST00000618240	ENST00000343139	0.777778	1	0.771214	0.777778	3.32677	FALSE
ENST00000264932	ENST00000622532	ENST00000467237	0.777778	1	0.771214	0.777778	3.32677	FALSE
ENST00000332175	ENST00000542051	ENST00000552189	0.777778	1	0.771214	0.777778	3.32677	FALSE
ENST00000291481	ENST00000520868	ENST00000381192	0.777778	1	0.771214	0.777778	3.32677	FALSE
ENST00000473904	ENST00000523587	ENST00000228936	0.777778	1	0.771214	0.777778	3.32677	FALSE
ENST00000460902	ENST00000586486	ENST00000335508	0.777778	1	0.771214	0.777778	3.32677	FALSE
ENST00000013125	ENST00000494081	ENST00000378230	0.777778	1	0.771214	0.777778	3.32677	FALSE
ENST00000607471	ENST00000168148	ENST00000355491	0.777778	1	0.771214	0.777778	3.32677	FALSE
ENST00000261693	ENST00000368112	ENST00000405201	0.777778	1	0.771214	0.777778	3.32677	FALSE
ENST00000260324	ENST00000367229	ENST00000509606	0.777778	1	0.771214	0.777778	3.32677	FALSE
ENST00000427607	ENST00000439109	ENST00000469566	0.777778	1	0.771214	0.777778	3.32677	FALSE
ENST00000553474	ENST00000402322	ENST00000263780	0.777778	1	0.771214	0.777778	3.32677	FALSE
ENST00000366528	ENST00000405158	ENST00000237281	0.777778	1	0.771214	0.777778	3.32677	FALSE
ENST00000309893	ENST00000367627	ENST00000512756	0.777778	1	0.771214	0.777778	3.32677	FALSE
ENST00000383314	ENST00000375299	ENST00000510164	0.777778	1	0.771214	0.777778	3.32677	FALSE
ENST00000414478	ENST00000503937	ENST00000393412	0.777778	1	0.771214	0.777778	3.32677	FALSE
ENST00000341421	ENST00000515008	ENST00000297289	0.777778	1	0.771214	0.777778	3.32677	FALSE
ENST00000397192	ENST00000304031	ENST00000542647	0.777778	1	0.771214	0.777778	3.32677	FALSE
ENST00000535795	ENST00000259229	ENST00000558772	0.777778	1	0.771214	0.777778	3.32677	FALSE
ENST00000587194	ENST00000379982	ENST00000415493	0.777778	1	0.771214	0.777778	3.32677	FALSE
ENST00000586270	ENST00000374832	ENST00000599320	0.777778	1	0.771214	0.777778	3.32677	FALSE
ENST00000323959	ENST00000620360	ENST00000536961	0.777778	1	0.771214	0.777778	3.32677	FALSE
ENST00000436078	ENST00000396623	ENST00000520915	0.777778	1	0.771214	0.777778	3.32677	FALSE
ENST00000444452	ENST00000493598	ENST00000261015	0.777778	1	0.771214	0.777778	3.32677	FALSE
ENST00000413154	ENST00000578711	ENST00000398131	0.777778	1	0.771214	0.777778	3.32677	FALSE
ENST00000393924	ENST00000418032	ENST00000337514	0.777778	1	0.771214	0.777778	3.32677	FALSE
ENST00000253063	ENST00000520116	ENST00000356872	0.777778	1	0.771214	0.777778	3.32677	FALSE
ENST00000556021	ENST00000283875	ENST00000381854	0.777778	1	0.771214	0.777778	3.32677	FALSE
ENST00000627934	ENST00000411529	ENST00000344754	0.777778	1	0.771214	0.777778	3.32677	FALSE
ENST00000380079	ENST00000265498	ENST00000373588	0.833333	0.923077	0.746895	0.75641	3.25972	FALSE
ENST00000460911	ENST00000623091	ENST00000380913	0.833333	0.923077	0.746895	0.75641	3.25972	FALSE
ENST00000440053	ENST00000448921	ENST00000361985	0.833333	0.923077	0.746895	0.75641	3.25972	FALSE
ENST00000421546	ENST00000519699	ENST00000367925	0.833333	0.923077	0.746895	0.75641	3.25972	FALSE
ENST00000262888	ENST00000242209	ENST00000220244	0.833333	0.923077	0.746895	0.75641	3.25972	FALSE
ENST00000602229	ENST00000482991	ENST00000442798	0.833333	0.923077	0.746895	0.75641	3.25972	FALSE
ENST00000381125	ENST00000446773	ENST00000231504	0.833333	0.923077	0.746895	0.75641	3.25972	FALSE
ENST00000589825	ENST00000393000	ENST00000405876	0.833333	0.923077	0.746895	0.75641	3.25972	FALSE
ENST00000338910	ENST00000635101	ENST00000312475	0.833333	0.923077	0.746895	0.75641	3.25972	FALSE
ENST00000561626	ENST00000295925	ENST00000376033	0.833333	0.923077	0.746895	0.75641	3.25972	FALSE
ENST00000262384	ENST00000371109	ENST00000558527	0.833333	0.923077	0.746895	0.75641	3.25972	FALSE
ENST00000389057	ENST00000432560	ENST00000227638	0.833333	0.923077	0.746895	0.75641	3.25972	FALSE
ENST00000558772	ENST00000334828	ENST00000376629	0.833333	0.923077	0.746895	0.75641	3.25972	FALSE
ENST00000489651	ENST00000326047	ENST00000383811	0.833333	0.923077	0.746895	0.75641	3.25972	FALSE
ENST00000303130	ENST00000439388	ENST00000529255	0.833333	0.923077	0.746895	0.75641	3.25972	FALSE
ENST00000443943	ENST00000367478	ENST00000617459	0.833333	0.923077	0.746895	0.75641	3.25972	FALSE
ENST00000350481	ENST00000354593	ENST00000564927	0.833333	0.923077	0.746895	0.75641	3.25972	FALSE
ENST00000303334	ENST00000569639	ENST00000551988	0.833333	0.923077	0.746895	0.75641	3.25972	FALSE
ENST00000460181	ENST00000611640	ENST00000512062	0.833333	0.923077	0.746895	0.75641	3.25972	FALSE
ENST00000006658	ENST00000323848	ENST00000409096	0.833333	0.923077	0.746895	0.75641	3.25972	FALSE
ENST00000372585	ENST00000602720	ENST00000014914	0.833333	0.923077	0.746895	0.75641	3.25972	FALSE
ENST00000168148	ENST00000296031	ENST00000608872	0.833333	0.923077	0.746895	0.75641	3.25972	FALSE
ENST00000458169	ENST00000526814	ENST00000336133	0.833333	0.923077	0.746895	0.75641	3.25972	FALSE
ENST00000605197	ENST00000627714	ENST00000264183	0.833333	0.923077	0.746895	0.75641	3.25972	FALSE
ENST00000367506	ENST00000485972	ENST00000419140	0.833333	0.923077	0.746895	0.75641	3.25972	FALSE
ENST00000341376	ENST00000394311	ENST00000529905	0.833333	0.923077	0.746895	0.75641	3.25972	FALSE
ENST00000393387	ENST00000566228	ENST00000550027	0.833333	0.923077	0.746895	0.75641	3.25972	FALSE
ENST00000613398	ENST00000612465	ENST00000614273	0.833333	0.923077	0.746895	0.75641	3.25972	FALSE
ENST00000555634	ENST00000356140	ENST00000576066	0.833333	0.923077	0.746895	0.75641	3.25972	FALSE
ENST00000430070	ENST00000526049	ENST00000547897	0.833333	0.923077	0.746895	0.75641	3.25972	FALSE
ENST00000525090	ENST00000216259	ENST00000357867	0.833333	0.923077	0.746895	0.75641	3.25972	FALSE
ENST00000221930	ENST00000265678	ENST00000421134	0.833333	0.923077	0.746895	0.75641	3.25972	FALSE
ENST00000429400	ENST00000452357	ENST00000468561	0.833333	0.923077	0.746895	0.75641	3.25972	FALSE
ENST00000578238	ENST00000277632	ENST00000155674	0.833333	0.923077	0.746895	0.75641	3.25972	FALSE
ENST00000358537	ENST00000314595	ENST00000606497	0.833333	0.923077	0.746895	0.75641	3.25972	FALSE
ENST00000256441	ENST00000508803	ENST00000395611	0.833333	0.923077	0.746895	0.75641	3.25972	FALSE
ENST00000264703	ENST00000546639	ENST00000396864	0.833333	0.923077	0.746895	0.75641	3.25972	FALSE
ENST00000506705	ENST00000320985	ENST00000468237	0.833333	0.923077	0.746895	0.75641	3.25972	FALSE
ENST00000396097	ENST00000397778	ENST00000615172	0.833333	0.923077	0.746895	0.75641	3.25972	FALSE
ENST00000578495	ENST00000519596	ENST00000479183	0.888889	0.846154	0.735043	0.735043	3.20513	FALSE
ENST00000396075	ENST00000545493	ENST00000444116	0.888889	0.846154	0.735043	0.735043	3.20513	FALSE
ENST00000452554	ENST00000395811	ENST00000444452	0.888889	0.846154	0.735043	0.735043	3.20513	FALSE
ENST00000610724	ENST00000518406	ENST00000222547	0.888889	0.846154	0.735043	0.735043	3.20513	FALSE
ENST00000404603	ENST00000622516	ENST00000361582	0.888889	0.846154	0.735043	0.735043	3.20513	FALSE
ENST00000563307	ENST00000369797	ENST00000368809	0.888889	0.846154	0.735043	0.735043	3.20513	FALSE
ENST00000277554	ENST00000379540	ENST00000354204	0.888889	0.846154	0.735043	0.735043	3.20513	FALSE
ENST00000420808	ENST00000373585	ENST00000450599	0.888889	0.846154	0.735043	0.735043	3.20513	FALSE
ENST00000395284	ENST00000622132	ENST00000430246	0.888889	0.846154	0.735043	0.735043	3.20513	FALSE
ENST00000247461	ENST00000532872	ENST00000027335	0.888889	0.846154	0.735043	0.735043	3.20513	FALSE
ENST00000436088	ENST00000357917	ENST00000406360	0.888889	0.846154	0.735043	0.735043	3.20513	FALSE
ENST00000289865	ENST00000440203	ENST00000590853	0.888889	0.846154	0.735043	0.735043	3.20513	FALSE
ENST00000359042	ENST00000416919	ENST00000479013	0.888889	0.846154	0.735043	0.735043	3.20513	FALSE
ENST00000351325	ENST00000323830	ENST00000526814	0.888889	0.846154	0.735043	0.735043	3.20513	FALSE
ENST00000518221	ENST00000372134	ENST00000395308	0.888889	0.846154	0.735043	0.735043	3.20513	FALSE
ENST00000456923	ENST00000469762	ENST00000537408	0.888889	0.846154	0.735043	0.735043	3.20513	FALSE
ENST00000511309	ENST00000534440	ENST00000216802	0.888889	0.846154	0.735043	0.735043	3.20513	FALSE
ENST00000378037	ENST00000272519	ENST00000569628	0.888889	0.846154	0.735043	0.735043	3.20513	FALSE
ENST00000296088	ENST00000345239	ENST00000366999	0.888889	0.846154	0.735043	0.735043	3.20513	FALSE
ENST00000257857	ENST00000371319	ENST00000370939	0.888889	0.846154	0.735043	0.735043	3.20513	FALSE
ENST00000525891	ENST00000268035	ENST00000372661	0.888889	0.846154	0.735043	0.735043	3.20513	FALSE
ENST00000615234	ENST00000611732	ENST00000369409	0.888889	0.846154	0.735043	0.735043	3.20513	FALSE
ENST00000193322	ENST00000234313	ENST00000396863	0.888889	0.846154	0.735043	0.735043	3.20513	FALSE
ENST00000340736	ENST00000415930	ENST00000539493	0.888889	0.846154	0.735043	0.735043	3.20513	FALSE
ENST00000402989	ENST00000312970	ENST00000246024	0.888889	0.846154	0.735043	0.735043	3.20513	FALSE
ENST00000525076	ENST00000308775	ENST00000554215	0.888889	0.846154	0.735043	0.735043	3.20513	FALSE
ENST00000616986	ENST00000565568	ENST00000399817	0.888889	0.846154	0.735043	0.735043	3.20513	FALSE
ENST00000315368	ENST00000276440	ENST00000260753	0.888889	0.846154	0.735043	0.735043	3.20513	FALSE
ENST00000530702	ENST00000415482	ENST00000506018	0.888889	0.846154	0.735043	0.735043	3.20513	FALSE
ENST00000519004	ENST00000610919	ENST00000606561	0.888889	0.846154	0.735043	0.735043	3.20513	FALSE
ENST00000455250	ENST00000419783	ENST00000361952	0.888889	0.846154	0.735043	0.735043	3.20513	FALSE
ENST00000262965	ENST00000493643	ENST00000528450	0.888889	0.846154	0.735043	0.735043	3.20513	FALSE
ENST00000456820	ENST00000508233	ENST00000368886	0.888889	0.846154	0.735043	0.735043	3.20513	FALSE
ENST00000303334	ENST00000375602	ENST00000444184	0.888889	0.846154	0.735043	0.735043	3.20513	FALSE
ENST00000470642	ENST00000437604	ENST00000292431	0.888889	0.846154	0.735043	0.735043	3.20513	FALSE
ENST00000409656	ENST00000338920	ENST00000623481	0.888889	0.846154	0.735043	0.735043	3.20513	FALSE
ENST00000493317	ENST00000300433	ENST00000618072	0.888889	0.846154	0.735043	0.735043	3.20513	FALSE
ENST00000436063	ENST00000334136	ENST00000264908	0.888889	0.846154	0.735043	0.735043	3.20513	FALSE
ENST00000528712	ENST00000406360	ENST00000613102	0.888889	0.846154	0.735043	0.735043	3.20513	FALSE
ENST00000617837	ENST00000382688	ENST00000259607	0.888889	0.846154	0.735043	0.735043	3.20513	FALSE
ENST00000373622	ENST00000570353	ENST00000551264	0.888889	0.846154	0.735043	0.735043	3.20513	FALSE
ENST00000357618	ENST00000355476	ENST00000507668	0.888889	0.846154	0.735043	0.735043	3.20513	FALSE
ENST00000319449	ENST00000537746	ENST00000459704	0.888889	0.846154	0.735043	0.735043	3.20513	FALSE
ENST00000263150	ENST00000543751	ENST00000416810	0.888889	0.846154	0.735043	0.735043	3.20513	FALSE
ENST00000336615	ENST00000360319	ENST00000477325	0.888889	0.846154	0.735043	0.735043	3.20513	FALSE
ENST00000577411	ENST00000391973	ENST00000473417	0.888889	0.846154	0.735043	0.735043	3.20513	FALSE
ENST00000414011	ENST00000397601	ENST00000371123	0.888889	0.846154	0.735043	0.735043	3.20513	FALSE
ENST00000582475	ENST00000507097	ENST00000246166	0.888889	0.846154	0.735043	0.735043	3.20513	FALSE
ENST00000570054	ENST00000338530	ENST00000242108	0.888889	0.846154	0.735043	0.735043	3.20513	FALSE
ENST00000401000	ENST00000375766	ENST00000554364	0.888889	0.846154	0.735043	0.735043	3.20513	FALSE
ENST00000206451	ENST00000413907	ENST00000426480	0.888889	0.846154	0.735043	0.735043	3.20513	FALSE
ENST00000527316	ENST00000345136	ENST00000543054	0.888889	0.846154	0.735043	0.735043	3.20513	FALSE
ENST00000517886	ENST00000200639	ENST00000426548	0.888889	0.846154	0.735043	0.735043	3.20513	FALSE
ENST00000345094	ENST00000282561	ENST00000589686	0.888889	0.846154	0.735043	0.735043	3.20513	FALSE
ENST00000503564	ENST00000360614	ENST00000376741	0.888889	0.846154	0.735043	0.735043	3.20513	FALSE
ENST00000271836	ENST00000546373	ENST00000301785	0.888889	0.846154	0.735043	0.735043	3.20513	FALSE
ENST00000298767	ENST00000347328	ENST00000594769	0.888889	0.846154	0.735043	0.735043	3.20513	FALSE
ENST00000350766	ENST00000458276	ENST00000395761	0.888889	0.846154	0.735043	0.735043	3.20513	FALSE
ENST00000280886	ENST00000309893	ENST00000219479	0.888889	0.846154	0.735043	0.735043	3.20513	FALSE
ENST00000473537	ENST00000522965	ENST00000368207	0.722222	1	0.722222	0.722222	3.16667	FALSE
ENST00000611250	ENST00000401473	ENST00000508595	0.722222	1	0.722222	0.722222	3.16667	FALSE
ENST00000591776	ENST00000425792	ENST00000584004	0.722222	1	0.722222	0.722222	3.16667	FALSE
ENST00000565807	ENST00000621687	ENST00000562256	0.722222	1	0.722222	0.722222	3.16667	FALSE
ENST00000615892	ENST00000354910	ENST00000344936	0.722222	1	0.722222	0.722222	3.16667	FALSE
ENST00000601216	ENST00000239666	ENST00000509186	0.722222	1	0.722222	0.722222	3.16667	FALSE
ENST00000409709	ENST00000529528	ENST00000272427	0.722222	1	0.722222	0.722222	3.16667	FALSE
ENST00000480795	ENST00000341068	ENST00000549098	0.722222	1	0.722222	0.722222	3.16667	FALSE
ENST00000394063	ENST00000344063	ENST00000581797	0.722222	1	0.722222	0.722222	3.16667	FALSE
ENST00000314933	ENST00000316292	ENST00000354293	0.722222	1	0.722222	0.722222	3.16667	FALSE
ENST00000394935	ENST00000216416	ENST00000556021	0.722222	1	0.722222	0.722222	3.16667	FALSE
ENST00000307503	ENST00000582081	ENST00000451903	0.722222	1	0.722222	0.722222	3.16667	FALSE
ENST00000551281	ENST00000504329	ENST00000463900	0.722222	1	0.722222	0.722222	3.16667	FALSE
ENST00000465122	ENST00000453840	ENST00000545127	0.722222	1	0.722222	0.722222	3.16667	FALSE
ENST00000507873	ENST00000493699	ENST00000378538	0.722222	1	0.722222	0.722222	3.16667	FALSE
ENST00000494077	ENST00000222139	ENST00000480409	0.722222	1	0.722222	0.722222	3.16667	FALSE
ENST00000372599	ENST00000569275	ENST00000528770	0.722222	1	0.722222	0.722222	3.16667	FALSE
ENST00000555443	ENST00000483956	ENST00000410063	0.722222	1	0.722222	0.722222	3.16667	FALSE
ENST00000594862	ENST00000393512	ENST00000265362	0.722222	1	0.722222	0.722222	3.16667	FALSE
ENST00000355235	ENST00000216456	ENST00000528885	0.722222	1	0.722222	0.722222	3.16667	FALSE
ENST00000633239	ENST00000422941	ENST00000320602	0.722222	1	0.722222	0.722222	3.16667	FALSE
ENST00000302182	ENST00000329342	ENST00000477522	0.722222	1	0.722222	0.722222	3.16667	FALSE
ENST00000448921	ENST00000549992	ENST00000472217	0.722222	1	0.722222	0.722222	3.16667	FALSE
ENST00000225927	ENST00000419548	ENST00000527449	0.722222	1	0.722222	0.722222	3.16667	FALSE
ENST00000538950	ENST00000620879	ENST00000369627	0.722222	1	0.722222	0.722222	3.16667	FALSE
ENST00000400898	ENST00000319357	ENST00000327471	0.722222	1	0.722222	0.722222	3.16667	FALSE
ENST00000415537	ENST00000370351	ENST00000565388	0.722222	1	0.722222	0.722222	3.16667	FALSE
ENST00000334708	ENST00000532354	ENST00000368021	0.722222	1	0.722222	0.722222	3.16667	FALSE
ENST00000358675	ENST00000335965	ENST00000310638	0.722222	1	0.722222	0.722222	3.16667	FALSE
ENST00000601005	ENST00000414546	ENST00000512212	0.722222	1	0.722222	0.722222	3.16667	FALSE
ENST00000521573	ENST00000456041	ENST00000312221	0.722222	1	0.722222	0.722222	3.16667	FALSE
ENST00000462347	ENST00000355674	ENST00000373873	0.722222	1	0.722222	0.722222	3.16667	FALSE
ENST00000503416	ENST00000318080	ENST00000599668	0.722222	1	0.722222	0.722222	3.16667	FALSE
ENST00000279873	ENST00000465874	ENST00000373747	0.722222	1	0.722222	0.722222	3.16667	FALSE
ENST00000425694	ENST00000370944	ENST00000216484	0.722222	1	0.722222	0.722222	3.16667	FALSE
ENST00000492380	ENST00000264790	ENST00000369314	0.722222	1	0.722222	0.722222	3.16667	FALSE
ENST00000555686	ENST00000465224	ENST00000429904	0.722222	1	0.722222	0.722222	3.16667	FALSE
ENST00000293328	ENST00000357602	ENST00000550438	0.722222	1	0.722222	0.722222	3.16667	FALSE
ENST00000396992	ENST00000266542	ENST00000521829	0.722222	1	0.722222	0.722222	3.16667	FALSE
ENST00000546392	ENST00000462741	ENST00000369651	0.722222	1	0.722222	0.722222	3.16667	FALSE
ENST00000507183	ENST00000312184	ENST00000415039	0.944444	0.769231	0.736033	0.713675	3.16338	FALSE
ENST00000286091	ENST00000409660	ENST00000424922	0.944444	0.769231	0.736033	0.713675	3.16338	FALSE
ENST00000555634	ENST00000570172	ENST00000615871	0.944444	0.769231	0.736033	0.713675	3.16338	FALSE
ENST00000480918	ENST00000338530	ENST00000451522	0.944444	0.769231	0.736033	0.713675	3.16338	FALSE
ENST00000478045	ENST00000602122	ENST00000247452	0.944444	0.769231	0.736033	0.713675	3.16338	FALSE
ENST00000378000	ENST00000367350	ENST00000444184	0.944444	0.769231	0.736033	0.713675	3.16338	FALSE
ENST00000389704	ENST00000538489	ENST00000356825	0.944444	0.769231	0.736033	0.713675	3.16338	FALSE
ENST00000443185	ENST00000613369	ENST00000589686	0.944444	0.769231	0.736033	0.713675	3.16338	FALSE
ENST00000589838	ENST00000306185	ENST00000361901	0.944444	0.769231	0.736033	0.713675	3.16338	FALSE
ENST00000341923	ENST00000260563	ENST00000541630	0.944444	0.769231	0.736033	0.713675	3.16338	FALSE
ENST00000569024	ENST00000422706	ENST00000455397	0.944444	0.769231	0.736033	0.713675	3.16338	FALSE
ENST00000283534	ENST00000368426	ENST00000585331	0.944444	0.769231	0.736033	0.713675	3.16338	FALSE
ENST00000392687	ENST00000370790	ENST00000617323	0.944444	0.769231	0.736033	0.713675	3.16338	FALSE
ENST00000623013	ENST00000323267	ENST00000219479	0.944444	0.769231	0.736033	0.713675	3.16338	FALSE
ENST00000267973	ENST00000567815	ENST00000260359	0.944444	0.769231	0.736033	0.713675	3.16338	FALSE
ENST00000341872	ENST00000308736	ENST00000431581	0.944444	0.769231	0.736033	0.713675	3.16338	FALSE
ENST00000348367	ENST00000619684	ENST00000366576	0.944444	0.769231	0.736033	0.713675	3.16338	FALSE
ENST00000336112	ENST00000249923	ENST00000530109	0.944444	0.769231	0.736033	0.713675	3.16338	FALSE
ENST00000470558	ENST00000265742	ENST00000389970	0.944444	0.769231	0.736033	0.713675	3.16338	FALSE
ENST00000524228	ENST00000326324	ENST00000540608	0.944444	0.769231	0.736033	0.713675	3.16338	FALSE
ENST00000615587	ENST00000393043	ENST00000447944	0.944444	0.769231	0.736033	0.713675	3.16338	FALSE
ENST00000261600	ENST00000468536	ENST00000488337	0.944444	0.769231	0.736033	0.713675	3.16338	FALSE
ENST00000553106	ENST00000476304	ENST00000278616	0.944444	0.769231	0.736033	0.713675	3.16338	FALSE
ENST00000618262	ENST00000262213	ENST00000378103	0.944444	0.769231	0.736033	0.713675	3.16338	FALSE
ENST00000370015	ENST00000375852	ENST00000586722	0.944444	0.769231	0.736033	0.713675	3.16338	FALSE
ENST00000393829	ENST00000530537	ENST00000279396	0.944444	0.769231	0.736033	0.713675	3.16338	FALSE
ENST00000471755	ENST00000260363	ENST00000397375	0.944444	0.769231	0.736033	0.713675	3.16338	FALSE
ENST00000463907	ENST00000367816	ENST00000425428	0.944444	0.769231	0.736033	0.713675	3.16338	FALSE
ENST00000361234	ENST00000423325	ENST00000271324	0.944444	0.769231	0.736033	0.713675	3.16338	FALSE
ENST00000265748	ENST00000378270	ENST00000398803	0.944444	0.769231	0.736033	0.713675	3.16338	FALSE
ENST00000366647	ENST00000510191	ENST00000377893	0.944444	0.769231	0.736033	0.713675	3.16338	FALSE
ENST00000324096	ENST00000543245	ENST00000579855	0.944444	0.769231	0.736033	0.713675	3.16338	FALSE
ENST00000373880	ENST00000263070	ENST00000368463	0.944444	0.769231	0.736033	0.713675	3.16338	FALSE
ENST00000494618	ENST00000216968	ENST00000205636	0.944444	0.769231	0.736033	0.713675	3.16338	FALSE
ENST00000370982	ENST00000595112	ENST00000309733	0.944444	0.769231	0.736033	0.713675	3.16338	FALSE
ENST00000394334	ENST00000370473	ENST00000431845	0.944444	0.769231	0.736033	0.713675	3.16338	FALSE
ENST00000395388	ENST00000467755	ENST00000318584	0.944444	0.769231	0.736033	0.713675	3.16338	FALSE
ENST00000413712	ENST00000169293	ENST00000394422	0.944444	0.769231	0.736033	0.713675	3.16338	FALSE
ENST00000370167	ENST00000473196	ENST00000407540	0.944444	0.769231	0.736033	0.713675	3.16338	FALSE
ENST00000256544	ENST00000512996	ENST00000438607	0.944444	0.769231	0.736033	0.713675	3.16338	FALSE
ENST00000361901	ENST00000355667	ENST00000296233	0.944444	0.769231	0.736033	0.713675	3.16338	FALSE
ENST00000626067	ENST00000221975	ENST00000319332	0.944444	0.769231	0.736033	0.713675	3.16338	FALSE
ENST00000257290	ENST00000579755	ENST00000323701	0.944444	0.769231	0.736033	0.713675	3.16338	FALSE
ENST00000502908	ENST00000372134	ENST00000343975	0.944444	0.769231	0.736033	0.713675	3.16338	FALSE
ENST00000413382	ENST00000373063	ENST00000394440	0.944444	0.769231	0.736033	0.713675	3.16338	FALSE
ENST00000566755	ENST00000534854	ENST00000551840	0.944444	0.769231	0.736033	0.713675	3.16338	FALSE
ENST00000527573	ENST00000315599	ENST00000614679	0.944444	0.769231	0.736033	0.713675	3.16338	FALSE
ENST00000440114	ENST00000392467	ENST00000273398	0.944444	0.769231	0.736033	0.713675	3.16338	FALSE
ENST00000506348	ENST00000216416	ENST00000449682	0.944444	0.769231	0.736033	0.713675	3.16338	FALSE
ENST00000348022	ENST00000568426	ENST00000540828	0.944444	0.769231	0.736033	0.713675	3.16338	FALSE
ENST00000588598	ENST00000498238	ENST00000426482	0.944444	0.769231	0.736033	0.713675	3.16338	FALSE
ENST00000435046	ENST00000480795	ENST00000338965	0.944444	0.769231	0.736033	0.713675	3.16338	FALSE
ENST00000552673	ENST00000300079	ENST00000413411	0.944444	0.769231	0.736033	0.713675	3.16338	FALSE
ENST00000556847	ENST00000620121	ENST00000434031	0.944444	0.769231	0.736033	0.713675	3.16338	FALSE
ENST00000373178	ENST00000571378	ENST00000361675	0.944444	0.769231	0.736033	0.713675	3.16338	FALSE
ENST00000359543	ENST00000555002	ENST00000308159	0.944444	0.769231	0.736033	0.713675	3.16338	FALSE
ENST00000324266	ENST00000381884	ENST00000433259	0.944444	0.769231	0.736033	0.713675	3.16338	FALSE
ENST00000393742	ENST00000512701	ENST00000344528	0.944444	0.769231	0.736033	0.713675	3.16338	FALSE
ENST00000610466	ENST00000376694	ENST00000357146	0.944444	0.769231	0.736033	0.713675	3.16338	FALSE
ENST00000262650	ENST00000397641	ENST00000301286	1	0.692308	0.752618	0.692308	3.13723	FALSE
ENST00000296468	ENST00000419338	ENST00000341356	1	0.692308	0.752618	0.692308	3.13723	FALSE
ENST00000367927	ENST00000398090	ENST00000434457	1	0.692308	0.752618	0.692308	3.13723	FALSE
ENST00000360315	ENST00000314191	ENST00000447952	1	0.692308	0.752618	0.692308	3.13723	FALSE
ENST00000263408	ENST00000257287	ENST00000477995	1	0.692308	0.752618	0.692308	3.13723	FALSE
ENST00000503787	ENST00000488932	ENST00000414563	1	0.692308	0.752618	0.692308	3.13723	FALSE
ENST00000298767	ENST00000521567	ENST00000288986	1	0.692308	0.752618	0.692308	3.13723	FALSE
ENST00000421834	ENST00000433566	ENST00000404621	1	0.692308	0.752618	0.692308	3.13723	FALSE
ENST00000545756	ENST00000515314	ENST00000341514	1	0.692308	0.752618	0.692308	3.13723	FALSE
ENST00000266517	ENST00000556689	ENST00000340093	1	0.692308	0.752618	0.692308	3.13723	FALSE
ENST00000605891	ENST00000372806	ENST00000422955	1	0.692308	0.752618	0.692308	3.13723	FALSE
ENST00000430466	ENST00000377669	ENST00000340833	1	0.692308	0.752618	0.692308	3.13723	FALSE
ENST00000374907	ENST00000435975	ENST00000455511	1	0.692308	0.752618	0.692308	3.13723	FALSE
ENST00000483994	ENST00000357649	ENST00000594773	1	0.692308	0.752618	0.692308	3.13723	FALSE
ENST00000268058	ENST00000475559	ENST00000506705	1	0.692308	0.752618	0.692308	3.13723	FALSE
ENST00000604841	ENST00000327247	ENST00000361162	1	0.692308	0.752618	0.692308	3.13723	FALSE
ENST00000424479	ENST00000288439	ENST00000359523	1	0.692308	0.752618	0.692308	3.13723	FALSE
ENST00000569193	ENST00000560846	ENST00000428386	1	0.692308	0.752618	0.692308	3.13723	FALSE
ENST00000366542	ENST00000324166	ENST00000274140	1	0.692308	0.752618	0.692308	3.13723	FALSE
ENST00000371141	ENST00000194214	ENST00000391959	1	0.692308	0.752618	0.692308	3.13723	FALSE
ENST00000305386	ENST00000263181	ENST00000366778	1	0.692308	0.752618	0.692308	3.13723	FALSE
ENST00000477244	ENST00000368797	ENST00000623714	1	0.692308	0.752618	0.692308	3.13723	FALSE
ENST00000472436	ENST00000419477	ENST00000601170	1	0.692308	0.752618	0.692308	3.13723	FALSE
ENST00000368872	ENST00000593035	ENST00000341423	1	0.692308	0.752618	0.692308	3.13723	FALSE
ENST00000472438	ENST00000523348	ENST00000316157	1	0.692308	0.752618	0.692308	3.13723	FALSE
ENST00000381077	ENST00000578351	ENST00000496447	1	0.692308	0.752618	0.692308	3.13723	FALSE
ENST00000298717	ENST00000572484	ENST00000379624	1	0.692308	0.752618	0.692308	3.13723	FALSE
ENST00000533657	ENST00000492277	ENST00000407643	1	0.692308	0.752618	0.692308	3.13723	FALSE
ENST00000509142	ENST00000395853	ENST00000371106	1	0.692308	0.752618	0.692308	3.13723	FALSE
ENST00000322275	ENST00000435660	ENST00000447393	1	0.692308	0.752618	0.692308	3.13723	FALSE
ENST00000599213	ENST00000392438	ENST00000342991	1	0.692308	0.752618	0.692308	3.13723	FALSE
ENST00000577411	ENST00000463556	ENST00000377200	1	0.692308	0.752618	0.692308	3.13723	FALSE
ENST00000332160	ENST00000559519	ENST00000232496	1	0.692308	0.752618	0.692308	3.13723	FALSE
ENST00000469295	ENST00000616288	ENST00000226522	1	0.692308	0.752618	0.692308	3.13723	FALSE
ENST00000297261	ENST00000426905	ENST00000618833	1	0.692308	0.752618	0.692308	3.13723	FALSE
ENST00000442552	ENST00000343200	ENST00000518650	1	0.692308	0.752618	0.692308	3.13723	FALSE
ENST00000368507	ENST00000267205	ENST00000368357	1	0.692308	0.752618	0.692308	3.13723	FALSE
ENST00000230124	ENST00000555970	ENST00000381271	1	0.692308	0.752618	0.692308	3.13723	FALSE
ENST00000358273	ENST00000430466	ENST00000319033	1	0.692308	0.752618	0.692308	3.13723	FALSE
ENST00000552823	ENST00000526772	ENST00000598711	1	0.692308	0.752618	0.692308	3.13723	FALSE
ENST00000613292	ENST00000582268	ENST00000378795	1	0.692308	0.752618	0.692308	3.13723	FALSE
ENST00000406595	ENST00000621603	ENST00000245838	1	0.692308	0.752618	0.692308	3.13723	FALSE
ENST00000377811	ENST00000418924	ENST00000346246	1	0.692308	0.752618	0.692308	3.13723	FALSE
ENST00000578112	ENST00000451316	ENST00000554848	1	0.692308	0.752618	0.692308	3.13723	FALSE
ENST00000534680	ENST00000357703	ENST00000480918	1	0.692308	0.752618	0.692308	3.13723	FALSE
ENST00000325285	ENST00000552442	ENST00000392102	1	0.692308	0.752618	0.692308	3.13723	FALSE
ENST00000630662	ENST00000441319	ENST00000495481	1	0.692308	0.752618	0.692308	3.13723	FALSE
ENST00000489418	ENST00000496055	ENST00000532746	1	0.692308	0.752618	0.692308	3.13723	FALSE
ENST00000550520	ENST00000337273	ENST00000373943	1	0.692308	0.752618	0.692308	3.13723	FALSE
ENST00000445118	ENST00000522655	ENST00000408965	1	0.692308	0.752618	0.692308	3.13723	FALSE
ENST00000341942	ENST00000328546	ENST00000535170	1	0.692308	0.752618	0.692308	3.13723	FALSE
ENST00000260184	ENST00000368708	ENST00000491465	1	0.692308	0.752618	0.692308	3.13723	FALSE
ENST00000248041	ENST00000374541	ENST00000395405	1	0.692308	0.752618	0.692308	3.13723	FALSE
ENST00000343597	ENST00000359376	ENST00000565956	1	0.692308	0.752618	0.692308	3.13723	FALSE
ENST00000562168	ENST00000529168	ENST00000406189	1	0.692308	0.752618	0.692308	3.13723	FALSE
ENST00000472757	ENST00000405402	ENST00000243498	1	0.692308	0.752618	0.692308	3.13723	FALSE
ENST00000376442	ENST00000262650	ENST00000593174	1	0.692308	0.752618	0.692308	3.13723	FALSE
ENST00000420993	ENST00000392438	ENST00000463117	1	0.692308	0.752618	0.692308	3.13723	FALSE
ENST00000369077	ENST00000427660	ENST00000341068	1	0.692308	0.752618	0.692308	3.13723	FALSE
ENST00000575023	ENST00000528450	ENST00000411571	1	0.692308	0.752618	0.692308	3.13723	FALSE
ENST00000391627	ENST00000351450	ENST00000508775	1	0.692308	0.752618	0.692308	3.13723	FALSE
ENST00000576406	ENST00000489540	ENST00000263630	1	0.692308	0.752618	0.692308	3.13723	FALSE
ENST00000393929	ENST00000598725	ENST00000353196	1	0.692308	0.752618	0.692308	3.13723	FALSE
ENST00000413293	ENST00000323348	ENST00000270792	1	0.692308	0.752618	0.692308	3.13723	FALSE
ENST00000369552	ENST00000549884	ENST00000559837	1	0.692308	0.752618	0.692308	3.13723	FALSE
ENST00000553237	ENST00000495146	ENST00000367178	1	0.692308	0.752618	0.692308	3.13723	FALSE
ENST00000379024	ENST00000457869	ENST00000612501	1	0.692308	0.752618	0.692308	3.13723	FALSE
ENST00000521567	ENST00000357654	ENST00000327761	1	0.692308	0.752618	0.692308	3.13723	FALSE
ENST00000333924	ENST00000533655	ENST00000504880	1	0.692308	0.752618	0.692308	3.13723	FALSE
ENST00000485727	ENST00000434391	ENST00000377012	1	0.692308	0.752618	0.692308	3.13723	FALSE
ENST00000033079	ENST00000554760	ENST00000610722	1	0.692308	0.752618	0.692308	3.13723	FALSE
ENST00000400897	ENST00000394067	ENST00000229201	1	0.692308	0.752618	0.692308	3.13723	FALSE
ENST00000357260	ENST00000584288	ENST00000225388	1	0.692308	0.752618	0.692308	3.13723	FALSE
ENST00000377103	ENST00000216277	ENST00000358025	1	0.692308	0.752618	0.692308	3.13723	FALSE
ENST00000473377	ENST00000550920	ENST00000370542	1	0.692308	0.752618	0.692308	3.13723	FALSE
ENST00000222304	ENST00000482512	ENST00000504477	1	0.692308	0.752618	0.692308	3.13723	FALSE
ENST00000347215	ENST00000371121	ENST00000358595	1	0.692308	0.752618	0.692308	3.13723	FALSE
ENST00000279387	ENST00000381733	ENST00000257700	1	0.692308	0.752618	0.692308	3.13723	FALSE
ENST00000327283	ENST00000463983	ENST00000587251	1	0.692308	0.752618	0.692308	3.13723	FALSE
ENST00000266604	ENST00000355423	ENST00000368654	1	0.692308	0.752618	0.692308	3.13723	FALSE
ENST00000440481	ENST00000344035	ENST00000209718	1	0.692308	0.752618	0.692308	3.13723	FALSE
ENST00000219771	ENST00000612463	ENST00000226225	1	0.692308	0.752618	0.692308	3.13723	FALSE
ENST00000561843	ENST00000472653	ENST00000400169	0.777778	0.923077	0.692039	0.700855	3.09375	FALSE
ENST00000265085	ENST00000535057	ENST00000545294	0.777778	0.923077	0.692039	0.700855	3.09375	FALSE
ENST00000628507	ENST00000534877	ENST00000585392	0.777778	0.923077	0.692039	0.700855	3.09375	FALSE
ENST00000368174	ENST00000406854	ENST00000449610	0.777778	0.923077	0.692039	0.700855	3.09375	FALSE
ENST00000340535	ENST00000557135	ENST00000075322	0.777778	0.923077	0.692039	0.700855	3.09375	FALSE
ENST00000269216	ENST00000526755	ENST00000522542	0.777778	0.923077	0.692039	0.700855	3.09375	FALSE
ENST00000350766	ENST00000270800	ENST00000375344	0.777778	0.923077	0.692039	0.700855	3.09375	FALSE
ENST00000265354	ENST00000492167	ENST00000495276	0.777778	0.923077	0.692039	0.700855	3.09375	FALSE
ENST00000563275	ENST00000454402	ENST00000526202	0.777778	0.923077	0.692039	0.700855	3.09375	FALSE
ENST00000615487	ENST00000325346	ENST00000494705	0.777778	0.923077	0.692039	0.700855	3.09375	FALSE
ENST00000369043	ENST00000377307	ENST00000587251	0.777778	0.923077	0.692039	0.700855	3.09375	FALSE
ENST00000550438	ENST00000405128	ENST00000530398	0.777778	0.923077	0.692039	0.700855	3.09375	FALSE
ENST00000296350	ENST00000381937	ENST00000236980	0.777778	0.923077	0.692039	0.700855	3.09375	FALSE
ENST00000609438	ENST00000377499	ENST00000325542	0.777778	0.923077	0.692039	0.700855	3.09375	FALSE
ENST00000309951	ENST00000596243	ENST00000593254	0.777778	0.923077	0.692039	0.700855	3.09375	FALSE
ENST00000375041	ENST00000460110	ENST00000595227	0.777778	0.923077	0.692039	0.700855	3.09375	FALSE
ENST00000547970	ENST00000432675	ENST00000620121	0.777778	0.923077	0.692039	0.700855	3.09375	FALSE
ENST00000424542	ENST00000555086	ENST00000498043	0.777778	0.923077	0.692039	0.700855	3.09375	FALSE
ENST00000422769	ENST00000248444	ENST00000341223	0.777778	0.923077	0.692039	0.700855	3.09375	FALSE
ENST00000375602	ENST00000394236	ENST00000435359	0.777778	0.923077	0.692039	0.700855	3.09375	FALSE
ENST00000367409	ENST00000333651	ENST00000529064	0.777778	0.923077	0.692039	0.700855	3.09375	FALSE
ENST00000531714	ENST00000374395	ENST00000591459	0.777778	0.923077	0.692039	0.700855	3.09375	FALSE
ENST00000448903	ENST00000631020	ENST00000367103	0.777778	0.923077	0.692039	0.700855	3.09375	FALSE
ENST00000261667	ENST00000367378	ENST00000274542	0.777778	0.923077	0.692039	0.700855	3.09375	FALSE
ENST00000496748	ENST00000524823	ENST00000289431	0.777778	0.923077	0.692039	0.700855	3.09375	FALSE
ENST00000567612	ENST00000405786	ENST00000472653	0.777778	0.923077	0.692039	0.700855	3.09375	FALSE
ENST00000585321	ENST00000548372	ENST00000476197	0.777778	0.923077	0.692039	0.700855	3.09375	FALSE
ENST00000278400	ENST00000403829	ENST00000228425	0.777778	0.923077	0.692039	0.700855	3.09375	FALSE
ENST00000434715	ENST00000397278	ENST00000262300	0.777778	0.923077	0.692039	0.700855	3.09375	FALSE
ENST00000603409	ENST00000432328	ENST00000372037	0.777778	0.923077	0.692039	0.700855	3.09375	FALSE
ENST00000346365	ENST00000374640	ENST00000582266	0.777778	0.923077	0.692039	0.700855	3.09375	FALSE
ENST00000559596	ENST00000256646	ENST00000261491	0.777778	0.923077	0.692039	0.700855	3.09375	FALSE
ENST00000398399	ENST00000554019	ENST00000324803	0.777778	0.923077	0.692039	0.700855	3.09375	FALSE
ENST00000335895	ENST00000470791	ENST00000408948	0.777778	0.923077	0.692039	0.700855	3.09375	FALSE
ENST00000518977	ENST00000269305	ENST00000375964	0.777778	0.923077	0.692039	0.700855	3.09375	FALSE
ENST00000606794	ENST00000456793	ENST00000441692	0.777778	0.923077	0.692039	0.700855	3.09375	FALSE
ENST00000264027	ENST00000496081	ENST00000319119	0.777778	0.923077	0.692039	0.700855	3.09375	FALSE
ENST00000601048	ENST00000426652	ENST00000557433	0.777778	0.923077	0.692039	0.700855	3.09375	FALSE
ENST00000492974	ENST00000373403	ENST00000409683	0.777778	0.923077	0.692039	0.700855	3.09375	FALSE
ENST00000610756	ENST00000511676	ENST00000527469	0.777778	0.923077	0.692039	0.700855	3.09375	FALSE
ENST00000344743	ENST00000263253	ENST00000371997	0.777778	0.923077	0.692039	0.700855	3.09375	FALSE
ENST00000393888	ENST00000614102	ENST00000455824	0.833333	0.846154	0.673753	0.679487	3.03273	FALSE
ENST00000286301	ENST00000395081	ENST00000496826	0.833333	0.846154	0.673753	0.679487	3.03273	FALSE
ENST00000344423	ENST00000263697	ENST00000398131	0.833333	0.846154	0.673753	0.679487	3.03273	FALSE
ENST00000367967	ENST00000453522	ENST00000344347	0.833333	0.846154	0.673753	0.679487	3.03273	FALSE
ENST00000496089	ENST00000477613	ENST00000245903	0.833333	0.846154	0.673753	0.679487	3.03273	FALSE
ENST00000430334	ENST00000254323	ENST00000528851	0.833333	0.846154	0.673753	0.679487	3.03273	FALSE
ENST00000371998	ENST00000611023	ENST00000605778	0.833333	0.846154	0.673753	0.679487	3.03273	FALSE
ENST00000344113	ENST00000549596	ENST00000455001	0.833333	0.846154	0.673753	0.679487	3.03273	FALSE
ENST00000312214	ENST00000349379	ENST00000361070	0.833333	0.846154	0.673753	0.679487	3.03273	FALSE
ENST00000323944	ENST00000544496	ENST00000263212	0.833333	0.846154	0.673753	0.679487	3.03273	FALSE
ENST00000470472	ENST00000595470	ENST00000328273	0.833333	0.846154	0.673753	0.679487	3.03273	FALSE
ENST00000397666	ENST00000366741	ENST00000477325	0.833333	0.846154	0.673753	0.679487	3.03273	FALSE
ENST00000565287	ENST00000625041	ENST00000395794	0.833333	0.846154	0.673753	0.679487	3.03273	FALSE
ENST00000628517	ENST00000445819	ENST00000371620	0.833333	0.846154	0.673753	0.679487	3.03273	FALSE
ENST00000379730	ENST00000242257	ENST00000251900	0.833333	0.846154	0.673753	0.679487	3.03273	FALSE
ENST00000418277	ENST00000352645	ENST00000374829	0.833333	0.846154	0.673753	0.679487	3.03273	FALSE
ENST00000488423	ENST00000482108	ENST00000336395	0.833333	0.846154	0.673753	0.679487	3.03273	FALSE
ENST00000462691	ENST00000299335	ENST00000379958	0.833333	0.846154	0.673753	0.679487	3.03273	FALSE
ENST00000464916	ENST00000397574	ENST00000348459	0.833333	0.846154	0.673753	0.679487	3.03273	FALSE
ENST00000450523	ENST00000308941	ENST00000399336	0.833333	0.846154	0.673753	0.679487	3.03273	FALSE
ENST00000254235	ENST00000389156	ENST00000394997	0.833333	0.846154	0.673753	0.679487	3.03273	FALSE
ENST00000375616	ENST00000448764	ENST00000328194	0.833333	0.846154	0.673753	0.679487	3.03273	FALSE
ENST00000551177	ENST00000435822	ENST00000532751	0.833333	0.846154	0.673753	0.679487	3.03273	FALSE
ENST00000457982	ENST00000579152	ENST00000346330	0.833333	0.846154	0.673753	0.679487	3.03273	FALSE
ENST00000233615	ENST00000218104	ENST00000425700	0.833333	0.846154	0.673753	0.679487	3.03273	FALSE
ENST00000394553	ENST00000367604	ENST00000473414	0.833333	0.846154	0.673753	0.679487	3.03273	FALSE
ENST00000282120	ENST00000272167	ENST00000586802	0.833333	0.846154	0.673753	0.679487	3.03273	FALSE
ENST00000575829	ENST00000392008	ENST00000358344	0.833333	0.846154	0.673753	0.679487	3.03273	FALSE
ENST00000416649	ENST00000356839	ENST00000355125	0.833333	0.846154	0.673753	0.679487	3.03273	FALSE
ENST00000529702	ENST00000431877	ENST00000478742	0.833333	0.846154	0.673753	0.679487	3.03273	FALSE
ENST00000559619	ENST00000319517	ENST00000600377	0.833333	0.846154	0.673753	0.679487	3.03273	FALSE
ENST00000492277	ENST00000535621	ENST00000557486	0.833333	0.846154	0.673753	0.679487	3.03273	FALSE
ENST00000322945	ENST00000488342	ENST00000447184	0.833333	0.846154	0.673753	0.679487	3.03273	FALSE
ENST00000335464	ENST00000397443	ENST00000292433	0.833333	0.846154	0.673753	0.679487	3.03273	FALSE
ENST00000229854	ENST00000357115	ENST00000369001	0.833333	0.846154	0.673753	0.679487	3.03273	FALSE
ENST00000390543	ENST00000373433	ENST00000528737	0.833333	0.846154	0.673753	0.679487	3.03273	FALSE
ENST00000614355	ENST00000270530	ENST00000310758	0.833333	0.846154	0.673753	0.679487	3.03273	FALSE
ENST00000239882	ENST00000225296	ENST00000377431	0.833333	0.846154	0.673753	0.679487	3.03273	FALSE
ENST00000255858	ENST00000276704	ENST00000529307	0.833333	0.846154	0.673753	0.679487	3.03273	FALSE
ENST00000341247	ENST00000335312	ENST00000263201	0.833333	0.846154	0.673753	0.679487	3.03273	FALSE
ENST00000362042	ENST00000570200	ENST00000448157	0.833333	0.846154	0.673753	0.679487	3.03273	FALSE
ENST00000406957	ENST00000444230	ENST00000618655	0.833333	0.846154	0.673753	0.679487	3.03273	FALSE
ENST00000539493	ENST00000503939	ENST00000375537	0.833333	0.846154	0.673753	0.679487	3.03273	FALSE
ENST00000409286	ENST00000220931	ENST00000215862	0.833333	0.846154	0.673753	0.679487	3.03273	FALSE
ENST00000389547	ENST00000378895	ENST00000570161	0.833333	0.846154	0.673753	0.679487	3.03273	FALSE
ENST00000374571	ENST00000246006	ENST00000449307	0.666667	1	0.675382	0.666667	3.00871	FALSE
ENST00000359060	ENST00000236192	ENST00000553112	0.666667	1	0.675382	0.666667	3.00871	FALSE
ENST00000355814	ENST00000216185	ENST00000507439	0.666667	1	0.675382	0.666667	3.00871	FALSE
ENST00000314128	ENST00000360787	ENST00000270879	0.666667	1	0.675382	0.666667	3.00871	FALSE
ENST00000582970	ENST00000369888	ENST00000482086	0.666667	1	0.675382	0.666667	3.00871	FALSE
ENST00000396591	ENST00000274368	ENST00000305105	0.666667	1	0.675382	0.666667	3.00871	FALSE
ENST00000376759	ENST00000531696	ENST00000335420	0.666667	1	0.675382	0.666667	3.00871	FALSE
ENST00000441711	ENST00000610301	ENST00000460472	0.666667	1	0.675382	0.666667	3.00871	FALSE
ENST00000382167	ENST00000300181	ENST00000501122	0.666667	1	0.675382	0.666667	3.00871	FALSE
ENST00000513834	ENST00000265523	ENST00000548246	0.666667	1	0.675382	0.666667	3.00871	FALSE
ENST00000542978	ENST00000496748	ENST00000258382	0.666667	1	0.675382	0.666667	3.00871	FALSE
ENST00000379527	ENST00000482231	ENST00000598098	0.666667	1	0.675382	0.666667	3.00871	FALSE
ENST00000586963	ENST00000298786	ENST00000594005	0.666667	1	0.675382	0.666667	3.00871	FALSE
ENST00000505366	ENST00000265138	ENST00000342216	0.666667	1	0.675382	0.666667	3.00871	FALSE
ENST00000395238	ENST00000538177	ENST00000442506	0.666667	1	0.675382	0.666667	3.00871	FALSE
ENST00000417235	ENST00000368653	ENST00000403663	0.666667	1	0.675382	0.666667	3.00871	FALSE
ENST00000584320	ENST00000338272	ENST00000436759	0.666667	1	0.675382	0.666667	3.00871	FALSE
ENST00000378852	ENST00000406341	ENST00000589057	0.666667	1	0.675382	0.666667	3.00871	FALSE
ENST00000504470	ENST00000632775	ENST00000594001	0.666667	1	0.675382	0.666667	3.00871	FALSE
ENST00000420027	ENST00000543633	ENST00000367876	0.666667	1	0.675382	0.666667	3.00871	FALSE
ENST00000390549	ENST00000532219	ENST00000221930	0.666667	1	0.675382	0.666667	3.00871	FALSE
ENST00000374004	ENST00000310786	ENST00000521346	0.666667	1	0.675382	0.666667	3.00871	FALSE
ENST00000346234	ENST00000398319	ENST00000442111	0.666667	1	0.675382	0.666667	3.00871	FALSE
ENST00000368489	ENST00000346817	ENST00000310638	0.666667	1	0.675382	0.666667	3.00871	FALSE
ENST00000359637	ENST00000624444	ENST00000300086	0.666667	1	0.675382	0.666667	3.00871	FALSE
ENST00000488129	ENST00000483612	ENST00000353533	0.666667	1	0.675382	0.666667	3.00871	FALSE
ENST00000547826	ENST00000413411	ENST00000230173	0.666667	1	0.675382	0.666667	3.00871	FALSE
ENST00000581897	ENST00000497365	ENST00000337004	0.666667	1	0.675382	0.666667	3.00871	FALSE
ENST00000231512	ENST00000546299	ENST00000262607	0.666667	1	0.675382	0.666667	3.00871	FALSE
ENST00000360820	ENST00000481445	ENST00000565956	0.666667	1	0.675382	0.666667	3.00871	FALSE
ENST00000439887	ENST00000373335	ENST00000586760	0.666667	1	0.675382	0.666667	3.00871	FALSE
ENST00000357790	ENST00000554019	ENST00000527168	0.666667	1	0.675382	0.666667	3.00871	FALSE
ENST00000509535	ENST00000531886	ENST00000534720	0.666667	1	0.675382	0.666667	3.00871	FALSE
ENST00000286953	ENST00000372574	ENST00000333090	0.666667	1	0.675382	0.666667	3.00871	FALSE
ENST00000353334	ENST00000375041	ENST00000266771	0.666667	1	0.675382	0.666667	3.00871	FALSE
ENST00000342665	ENST00000274532	ENST00000532726	0.666667	1	0.675382	0.666667	3.00871	FALSE
ENST00000263088	ENST00000513864	ENST00000371725	0.666667	1	0.675382	0.666667	3.00871	FALSE
ENST00000594786	ENST00000547291	ENST00000498843	0.666667	1	0.675382	0.666667	3.00871	FALSE
ENST00000530109	ENST00000304056	ENST00000586834	0.666667	1	0.675382	0.666667	3.00871	FALSE
ENST00000372600	ENST00000392127	ENST00000596719	0.666667	1	0.675382	0.666667	3.00871	FALSE
ENST00000308527	ENST00000359637	ENST00000599198	0.666667	1	0.675382	0.666667	3.00871	FALSE
ENST00000361314	ENST00000525852	ENST00000290868	0.666667	1	0.675382	0.666667	3.00871	FALSE
ENST00000413971	ENST00000548476	ENST00000549477	0.666667	1	0.675382	0.666667	3.00871	FALSE
ENST00000457318	ENST00000568588	ENST00000434581	0.666667	1	0.675382	0.666667	3.00871	FALSE
ENST00000306675	ENST00000483956	ENST00000601792	0.666667	1	0.675382	0.666667	3.00871	FALSE
ENST00000590986	ENST00000409737	ENST00000539345	0.666667	1	0.675382	0.666667	3.00871	FALSE
ENST00000369969	ENST00000414924	ENST00000264515	0.666667	1	0.675382	0.666667	3.00871	FALSE
ENST00000221114	ENST00000351513	ENST00000358465	0.666667	1	0.675382	0.666667	3.00871	FALSE
ENST00000564007	ENST00000295685	ENST00000546120	0.666667	1	0.675382	0.666667	3.00871	FALSE
ENST00000614668	ENST00000383775	ENST00000533151	0.666667	1	0.675382	0.666667	3.00871	FALSE
ENST00000261637	ENST00000367981	ENST00000254942	0.666667	1	0.675382	0.666667	3.00871	FALSE
ENST00000628412	ENST00000330701	ENST00000409562	0.666667	1	0.675382	0.666667	3.00871	FALSE
ENST00000520931	ENST00000595143	ENST00000433418	0.666667	1	0.675382	0.666667	3.00871	FALSE
ENST00000382368	ENST00000585419	ENST00000275820	0.666667	1	0.675382	0.666667	3.00871	FALSE
ENST00000467285	ENST00000472301	ENST00000485071	0.666667	1	0.675382	0.666667	3.00871	FALSE
ENST00000238081	ENST00000291634	ENST00000547826	0.666667	1	0.675382	0.666667	3.00871	FALSE
ENST00000286800	ENST00000330947	ENST00000357702	0.888889	0.769231	0.666723	0.65812	2.98296	FALSE
ENST00000506326	ENST00000433686	ENST00000379593	0.888889	0.769231	0.666723	0.65812	2.98296	FALSE
ENST00000261646	ENST00000335464	ENST00000221943	0.888889	0.769231	0.666723	0.65812	2.98296	FALSE
ENST00000266980	ENST00000361937	ENST00000460601	0.888889	0.769231	0.666723	0.65812	2.98296	FALSE
ENST00000337975	ENST00000467371	ENST00000462741	0.888889	0.769231	0.666723	0.65812	2.98296	FALSE
ENST00000373316	ENST00000360864	ENST00000465752	0.888889	0.769231	0.666723	0.65812	2.98296	FALSE
ENST00000265113	ENST00000634702	ENST00000263100	0.888889	0.769231	0.666723	0.65812	2.98296	FALSE
ENST00000436792	ENST00000361752	ENST00000409048	0.888889	0.769231	0.666723	0.65812	2.98296	FALSE
ENST00000316355	ENST00000306156	ENST00000489715	0.888889	0.769231	0.666723	0.65812	2.98296	FALSE
ENST00000367879	ENST00000522463	ENST00000253699	0.888889	0.769231	0.666723	0.65812	2.98296	FALSE
ENST00000439647	ENST00000309955	ENST00000489671	0.888889	0.769231	0.666723	0.65812	2.98296	FALSE
ENST00000361195	ENST00000406516	ENST00000600092	0.888889	0.769231	0.666723	0.65812	2.98296	FALSE
ENST00000283415	ENST00000373025	ENST00000375429	0.888889	0.769231	0.666723	0.65812	2.98296	FALSE
ENST00000540200	ENST00000585811	ENST00000509541	0.888889	0.769231	0.666723	0.65812	2.98296	FALSE
ENST00000263256	ENST00000421134	ENST00000301761	0.888889	0.769231	0.666723	0.65812	2.98296	FALSE
ENST00000469745	ENST00000533316	ENST00000593832	0.888889	0.769231	0.666723	0.65812	2.98296	FALSE
ENST00000433559	ENST00000455836	ENST00000254719	0.888889	0.769231	0.666723	0.65812	2.98296	FALSE
ENST00000502326	ENST00000432768	ENST00000524496	0.888889	0.769231	0.666723	0.65812	2.98296	FALSE
ENST00000225964	ENST00000344754	ENST00000372187	0.888889	0.769231	0.666723	0.65812	2.98296	FALSE
ENST00000420222	ENST00000443875	ENST00000347613	0.888889	0.769231	0.666723	0.65812	2.98296	FALSE
ENST00000377710	ENST00000581733	ENST00000274071	0.888889	0.769231	0.666723	0.65812	2.98296	FALSE
ENST00000336737	ENST00000545606	ENST00000507807	0.888889	0.769231	0.666723	0.65812	2.98296	FALSE
ENST00000510191	ENST00000342228	ENST00000251076	0.888889	0.769231	0.666723	0.65812	2.98296	FALSE
ENST00000393915	ENST00000424279	ENST00000444342	0.888889	0.769231	0.666723	0.65812	2.98296	FALSE
ENST00000372407	ENST00000280886	ENST00000251481	0.888889	0.769231	0.666723	0.65812	2.98296	FALSE
ENST00000309546	ENST00000301488	ENST00000260947	0.888889	0.769231	0.666723	0.65812	2.98296	FALSE
ENST00000543245	ENST00000242375	ENST00000542802	0.888889	0.769231	0.666723	0.65812	2.98296	FALSE
ENST00000376636	ENST00000437633	ENST00000569584	0.888889	0.769231	0.666723	0.65812	2.98296	FALSE
ENST00000337435	ENST00000376561	ENST00000264712	0.888889	0.769231	0.666723	0.65812	2.98296	FALSE
ENST00000458356	ENST00000465150	ENST00000370966	0.888889	0.769231	0.666723	0.65812	2.98296	FALSE
ENST00000351328	ENST00000331497	ENST00000252229	0.888889	0.769231	0.666723	0.65812	2.98296	FALSE
ENST00000491404	ENST00000310193	ENST00000543359	0.888889	0.769231	0.666723	0.65812	2.98296	FALSE
ENST00000378380	ENST00000215957	ENST00000435330	0.888889	0.769231	0.666723	0.65812	2.98296	FALSE
ENST00000556611	ENST00000366577	ENST00000266771	0.888889	0.769231	0.666723	0.65812	2.98296	FALSE
ENST00000463165	ENST00000414790	ENST00000450115	0.888889	0.769231	0.666723	0.65812	2.98296	FALSE
ENST00000267918	ENST00000518977	ENST00000254878	0.888889	0.769231	0.666723	0.65812	2.98296	FALSE
ENST00000468818	ENST00000426808	ENST00000585846	0.888889	0.769231	0.666723	0.65812	2.98296	FALSE
ENST00000355346	ENST00000558964	ENST00000354204	0.888889	0.769231	0.666723	0.65812	2.98296	FALSE
ENST00000264036	ENST00000450115	ENST00000439422	0.888889	0.769231	0.666723	0.65812	2.98296	FALSE
ENST00000382762	ENST00000457542	ENST00000601545	0.888889	0.769231	0.666723	0.65812	2.98296	FALSE
ENST00000300605	ENST00000528292	ENST00000548263	0.888889	0.769231	0.666723	0.65812	2.98296	FALSE
ENST00000576209	ENST00000400324	ENST00000301281	0.888889	0.769231	0.666723	0.65812	2.98296	FALSE
ENST00000367925	ENST00000348075	ENST00000529639	0.888889	0.769231	0.666723	0.65812	2.98296	FALSE
ENST00000325568	ENST00000489287	ENST00000583934	0.888889	0.769231	0.666723	0.65812	2.98296	FALSE
ENST00000549596	ENST00000331849	ENST00000290765	0.888889	0.769231	0.666723	0.65812	2.98296	FALSE
ENST00000554001	ENST00000595567	ENST00000419477	0.888889	0.769231	0.666723	0.65812	2.98296	FALSE
ENST00000493452	ENST00000307650	ENST00000391932	0.888889	0.769231	0.666723	0.65812	2.98296	FALSE
ENST00000359591	ENST00000551281	ENST00000466830	0.888889	0.769231	0.666723	0.65812	2.98296	FALSE
ENST00000617533	ENST00000225519	ENST00000570856	0.888889	0.769231	0.666723	0.65812	2.98296	FALSE
ENST00000369042	ENST00000328090	ENST00000597029	0.888889	0.769231	0.666723	0.65812	2.98296	FALSE
ENST00000330753	ENST00000405679	ENST00000370141	0.888889	0.769231	0.666723	0.65812	2.98296	FALSE
ENST00000350638	ENST00000472726	ENST00000360409	0.888889	0.769231	0.666723	0.65812	2.98296	FALSE
ENST00000576021	ENST00000560031	ENST00000222482	0.888889	0.769231	0.666723	0.65812	2.98296	FALSE
ENST00000510659	ENST00000257724	ENST00000564445	0.888889	0.769231	0.666723	0.65812	2.98296	FALSE
ENST00000489544	ENST00000423763	ENST00000371222	0.888889	0.769231	0.666723	0.65812	2.98296	FALSE
ENST00000265077	ENST00000261168	ENST00000329474	0.888889	0.769231	0.666723	0.65812	2.98296	FALSE
ENST00000541166	ENST00000395120	ENST00000391993	0.888889	0.769231	0.666723	0.65812	2.98296	FALSE
ENST00000503668	ENST00000370440	ENST00000371467	0.888889	0.769231	0.666723	0.65812	2.98296	FALSE
ENST00000537178	ENST00000409078	ENST00000514354	0.888889	0.769231	0.666723	0.65812	2.98296	FALSE
ENST00000440815	ENST00000370803	ENST00000475653	0.888889	0.769231	0.666723	0.65812	2.98296	FALSE
ENST00000263181	ENST00000620633	ENST00000586677	0.888889	0.769231	0.666723	0.65812	2.98296	FALSE
ENST00000430249	ENST00000399339	ENST00000508906	0.888889	0.769231	0.666723	0.65812	2.98296	FALSE
ENST00000402136	ENST00000279027	ENST00000398168	0.888889	0.769231	0.666723	0.65812	2.98296	FALSE
ENST00000329463	ENST00000560079	ENST00000592554	0.888889	0.769231	0.666723	0.65812	2.98296	FALSE
ENST00000580887	ENST00000616026	ENST00000453385	0.888889	0.769231	0.666723	0.65812	2.98296	FALSE
ENST00000361060	ENST00000528896	ENST00000506644	0.888889	0.769231	0.666723	0.65812	2.98296	FALSE
ENST00000374199	ENST00000635175	ENST00000502702	0.888889	0.769231	0.666723	0.65812	2.98296	FALSE
ENST00000396503	ENST00000311117	ENST00000254260	0.888889	0.769231	0.666723	0.65812	2.98296	FALSE
ENST00000506087	ENST00000291281	ENST00000268138	0.944444	0.692308	0.672154	0.636752	2.94566	FALSE
ENST00000612402	ENST00000274376	ENST00000414543	0.944444	0.692308	0.672154	0.636752	2.94566	FALSE
ENST00000392415	ENST00000422678	ENST00000459910	0.944444	0.692308	0.672154	0.636752	2.94566	FALSE
ENST00000433341	ENST00000576021	ENST00000369856	0.944444	0.692308	0.672154	0.636752	2.94566	FALSE
ENST00000392826	ENST00000278175	ENST00000399976	0.944444	0.692308	0.672154	0.636752	2.94566	FALSE
ENST00000620761	ENST00000366684	ENST00000506310	0.944444	0.692308	0.672154	0.636752	2.94566	FALSE
ENST00000357115	ENST00000272286	ENST00000260818	0.944444	0.692308	0.672154	0.636752	2.94566	FALSE
ENST00000344366	ENST00000334705	ENST00000544085	0.944444	0.692308	0.672154	0.636752	2.94566	FALSE
ENST00000275954	ENST00000254977	ENST00000443626	0.944444	0.692308	0.672154	0.636752	2.94566	FALSE
ENST00000579187	ENST00000395472	ENST00000307968	0.944444	0.692308	0.672154	0.636752	2.94566	FALSE
ENST00000301030	ENST00000340296	ENST00000263713	0.944444	0.692308	0.672154	0.636752	2.94566	FALSE
ENST00000377275	ENST00000454791	ENST00000219097	0.944444	0.692308	0.672154	0.636752	2.94566	FALSE
ENST00000592957	ENST00000278520	ENST00000251871	0.944444	0.692308	0.672154	0.636752	2.94566	FALSE
ENST00000497492	ENST00000633485	ENST00000436459	0.944444	0.692308	0.672154	0.636752	2.94566	FALSE
ENST00000439673	ENST00000395938	ENST00000580888	0.944444	0.692308	0.672154	0.636752	2.94566	FALSE
ENST00000259396	ENST00000222693	ENST00000167588	0.944444	0.692308	0.672154	0.636752	2.94566	FALSE
ENST00000530137	ENST00000397066	ENST00000268261	0.944444	0.692308	0.672154	0.636752	2.94566	FALSE
ENST00000503779	ENST00000081029	ENST00000431948	0.944444	0.692308	0.672154	0.636752	2.94566	FALSE
ENST00000512556	ENST00000369980	ENST00000450168	0.944444	0.692308	0.672154	0.636752	2.94566	FALSE
ENST00000401950	ENST00000389501	ENST00000331817	0.944444	0.692308	0.672154	0.636752	2.94566	FALSE
ENST00000597634	ENST00000371421	ENST00000506395	0.944444	0.692308	0.672154	0.636752	2.94566	FALSE
ENST00000375766	ENST00000361776	ENST00000425611	0.944444	0.692308	0.672154	0.636752	2.94566	FALSE
ENST00000381323	ENST00000360900	ENST00000559619	0.944444	0.692308	0.672154	0.636752	2.94566	FALSE
ENST00000478004	ENST00000526838	ENST00000368636	0.944444	0.692308	0.672154	0.636752	2.94566	FALSE
ENST00000283027	ENST00000438490	ENST00000446688	0.944444	0.692308	0.672154	0.636752	2.94566	FALSE
ENST00000369278	ENST00000369038	ENST00000424381	0.944444	0.692308	0.672154	0.636752	2.94566	FALSE
ENST00000350608	ENST00000270792	ENST00000310343	0.944444	0.692308	0.672154	0.636752	2.94566	FALSE
ENST00000455683	ENST00000420627	ENST00000452281	0.944444	0.692308	0.672154	0.636752	2.94566	FALSE
ENST00000437932	ENST00000290349	ENST00000419036	0.944444	0.692308	0.672154	0.636752	2.94566	FALSE
ENST00000465271	ENST00000301905	ENST00000579374	0.944444	0.692308	0.672154	0.636752	2.94566	FALSE
ENST00000377751	ENST00000331768	ENST00000403703	0.944444	0.692308	0.672154	0.636752	2.94566	FALSE
ENST00000395894	ENST00000392720	ENST00000381392	0.944444	0.692308	0.672154	0.636752	2.94566	FALSE
ENST00000598188	ENST00000161863	ENST00000357037	0.944444	0.692308	0.672154	0.636752	2.94566	FALSE
ENST00000371113	ENST00000337940	ENST00000303383	0.944444	0.692308	0.672154	0.636752	2.94566	FALSE
ENST00000612696	ENST00000409257	ENST00000353487	0.944444	0.692308	0.672154	0.636752	2.94566	FALSE
ENST00000264079	ENST00000367609	ENST00000301981	0.944444	0.692308	0.672154	0.636752	2.94566	FALSE
ENST00000353609	ENST00000333167	ENST00000612997	0.944444	0.692308	0.672154	0.636752	2.94566	FALSE
ENST00000253110	ENST00000302759	ENST00000197268	0.944444	0.692308	0.672154	0.636752	2.94566	FALSE
ENST00000522677	ENST00000394723	ENST00000434152	0.944444	0.692308	0.672154	0.636752	2.94566	FALSE
ENST00000601005	ENST00000381844	ENST00000454011	0.944444	0.692308	0.672154	0.636752	2.94566	FALSE
ENST00000415131	ENST00000358273	ENST00000476243	0.944444	0.692308	0.672154	0.636752	2.94566	FALSE
ENST00000421244	ENST00000352331	ENST00000582097	0.944444	0.692308	0.672154	0.636752	2.94566	FALSE
ENST00000613865	ENST00000413154	ENST00000578809	0.944444	0.692308	0.672154	0.636752	2.94566	FALSE
ENST00000590841	ENST00000356537	ENST00000344442	0.944444	0.692308	0.672154	0.636752	2.94566	FALSE
ENST00000320996	ENST00000484376	ENST00000256637	0.944444	0.692308	0.672154	0.636752	2.94566	FALSE
ENST00000417689	ENST00000435881	ENST00000358994	0.944444	0.692308	0.672154	0.636752	2.94566	FALSE
ENST00000396068	ENST00000330503	ENST00000456420	0.944444	0.692308	0.672154	0.636752	2.94566	FALSE
ENST00000326956	ENST00000343004	ENST00000558190	0.944444	0.692308	0.672154	0.636752	2.94566	FALSE
ENST00000614616	ENST00000318010	ENST00000366542	0.944444	0.692308	0.672154	0.636752	2.94566	FALSE
ENST00000566825	ENST00000519656	ENST00000256196	0.944444	0.692308	0.672154	0.636752	2.94566	FALSE
ENST00000448405	ENST00000209875	ENST00000372231	0.944444	0.692308	0.672154	0.636752	2.94566	FALSE
ENST00000393820	ENST00000366769	ENST00000324953	0.944444	0.692308	0.672154	0.636752	2.94566	FALSE
ENST00000460393	ENST00000378204	ENST00000310775	0.944444	0.692308	0.672154	0.636752	2.94566	FALSE
ENST00000216862	ENST00000518794	ENST00000460950	0.944444	0.692308	0.672154	0.636752	2.94566	FALSE
ENST00000497556	ENST00000599460	ENST00000628517	0.944444	0.692308	0.672154	0.636752	2.94566	FALSE
ENST00000358406	ENST00000395145	ENST00000504211	0.944444	0.692308	0.672154	0.636752	2.94566	FALSE
ENST00000296411	ENST00000398576	ENST00000329613	0.944444	0.692308	0.672154	0.636752	2.94566	FALSE
ENST00000326047	ENST00000447866	ENST00000361283	0.944444	0.692308	0.672154	0.636752	2.94566	FALSE
ENST00000449081	ENST00000535612	ENST00000337659	0.944444	0.692308	0.672154	0.636752	2.94566	FALSE
ENST00000270225	ENST00000392396	ENST00000324868	0.944444	0.692308	0.672154	0.636752	2.94566	FALSE
ENST00000440579	ENST00000611749	ENST00000470633	0.944444	0.692308	0.672154	0.636752	2.94566	FALSE
ENST00000228799	ENST00000395915	ENST00000611883	0.944444	0.692308	0.672154	0.636752	2.94566	FALSE
ENST00000615393	ENST00000461985	ENST00000301286	0.944444	0.692308	0.672154	0.636752	2.94566	FALSE
ENST00000370801	ENST00000309996	ENST00000525076	0.944444	0.692308	0.672154	0.636752	2.94566	FALSE
ENST00000359546	ENST00000413364	ENST00000474253	0.944444	0.692308	0.672154	0.636752	2.94566	FALSE
ENST00000355619	ENST00000610919	ENST00000250101	0.944444	0.692308	0.672154	0.636752	2.94566	FALSE
ENST00000292476	ENST00000262160	ENST00000381844	0.944444	0.692308	0.672154	0.636752	2.94566	FALSE
ENST00000403564	ENST00000373750	ENST00000398529	0.944444	0.692308	0.672154	0.636752	2.94566	FALSE
ENST00000259873	ENST00000265963	ENST00000535057	0.944444	0.692308	0.672154	0.636752	2.94566	FALSE
ENST00000602959	ENST00000339526	ENST00000549162	0.944444	0.692308	0.672154	0.636752	2.94566	FALSE
ENST00000367421	ENST00000400266	ENST00000412367	0.944444	0.692308	0.672154	0.636752	2.94566	FALSE
ENST00000611688	ENST00000366991	ENST00000546591	0.944444	0.692308	0.672154	0.636752	2.94566	FALSE
ENST00000284811	ENST00000341049	ENST00000444610	0.944444	0.692308	0.672154	0.636752	2.94566	FALSE
ENST00000398510	ENST00000496462	ENST00000460124	0.944444	0.692308	0.672154	0.636752	2.94566	FALSE
ENST00000252029	ENST00000503014	ENST00000247866	0.944444	0.692308	0.672154	0.636752	2.94566	FALSE
ENST00000530758	ENST00000366999	ENST00000530275	0.944444	0.692308	0.672154	0.636752	2.94566	FALSE
ENST00000593021	ENST00000457749	ENST00000312865	0.944444	0.692308	0.672154	0.636752	2.94566	FALSE
ENST00000590862	ENST00000433628	ENST00000264563	0.944444	0.692308	0.672154	0.636752	2.94566	FALSE
ENST00000541097	ENST00000373669	ENST00000441310	0.944444	0.692308	0.672154	0.636752	2.94566	FALSE
ENST00000428386	ENST00000376763	ENST00000307968	0.944444	0.692308	0.672154	0.636752	2.94566	FALSE
ENST00000439537	ENST00000519004	ENST00000375643	0.944444	0.692308	0.672154	0.636752	2.94566	FALSE
ENST00000357388	ENST00000394688	ENST00000615932	0.944444	0.692308	0.672154	0.636752	2.94566	FALSE
ENST00000298687	ENST00000412830	ENST00000448387	0.944444	0.692308	0.672154	0.636752	2.94566	FALSE
ENST00000487247	ENST00000379958	ENST00000485977	0.944444	0.692308	0.672154	0.636752	2.94566	FALSE
ENST00000375635	ENST00000482202	ENST00000351986	0.944444	0.692308	0.672154	0.636752	2.94566	FALSE
ENST00000532791	ENST00000435961	ENST00000613694	0.944444	0.692308	0.672154	0.636752	2.94566	FALSE
ENST00000367362	ENST00000405636	ENST00000257336	0.944444	0.692308	0.672154	0.636752	2.94566	FALSE
ENST00000288071	ENST00000306024	ENST00000518406	0.944444	0.692308	0.672154	0.636752	2.94566	FALSE
ENST00000376447	ENST00000373806	ENST00000409495	0.944444	0.692308	0.672154	0.636752	2.94566	FALSE
ENST00000397117	ENST00000610907	ENST00000356805	0.944444	0.692308	0.672154	0.636752	2.94566	FALSE
ENST00000284719	ENST00000284136	ENST00000472174	0.944444	0.692308	0.672154	0.636752	2.94566	FALSE
ENST00000409468	ENST00000539061	ENST00000252229	0.944444	0.692308	0.672154	0.636752	2.94566	FALSE
ENST00000537351	ENST00000589163	ENST00000392846	0.722222	0.923077	0.639853	0.645299	2.93045	FALSE
ENST00000622125	ENST00000236273	ENST00000508234	0.722222	0.923077	0.639853	0.645299	2.93045	FALSE
ENST00000336079	ENST00000470450	ENST00000395270	0.722222	0.923077	0.639853	0.645299	2.93045	FALSE
ENST00000336916	ENST00000522362	ENST00000432825	0.722222	0.923077	0.639853	0.645299	2.93045	FALSE
ENST00000467211	ENST00000370544	ENST00000267169	0.722222	0.923077	0.639853	0.645299	2.93045	FALSE
ENST00000567171	ENST00000225171	ENST00000325945	0.722222	0.923077	0.639853	0.645299	2.93045	FALSE
ENST00000531349	ENST00000631006	ENST00000367122	0.722222	0.923077	0.639853	0.645299	2.93045	FALSE
ENST00000437196	ENST00000420632	ENST00000285599	0.722222	0.923077	0.639853	0.645299	2.93045	FALSE
ENST00000313582	ENST00000465784	ENST00000261937	0.722222	0.923077	0.639853	0.645299	2.93045	FALSE
ENST00000273596	ENST00000585044	ENST00000569693	0.722222	0.923077	0.639853	0.645299	2.93045	FALSE
ENST00000567001	ENST00000526927	ENST00000493945	0.722222	0.923077	0.639853	0.645299	2.93045	FALSE
ENST00000466284	ENST00000529546	ENST00000323926	0.722222	0.923077	0.639853	0.645299	2.93045	FALSE
ENST00000449758	ENST00000377038	ENST00000301141	0.722222	0.923077	0.639853	0.645299	2.93045	FALSE
ENST00000598410	ENST00000547211	ENST00000556143	0.722222	0.923077	0.639853	0.645299	2.93045	FALSE
ENST00000503779	ENST00000396595	ENST00000349243	0.722222	0.923077	0.639853	0.645299	2.93045	FALSE
ENST00000397912	ENST00000542629	ENST00000382406	0.722222	0.923077	0.639853	0.645299	2.93045	FALSE
ENST00000397748	ENST00000573326	ENST00000612187	0.722222	0.923077	0.639853	0.645299	2.93045	FALSE
ENST00000261937	ENST00000368087	ENST00000598732	0.722222	0.923077	0.639853	0.645299	2.93045	FALSE
ENST00000534643	ENST00000334527	ENST00000477519	0.722222	0.923077	0.639853	0.645299	2.93045	FALSE
ENST00000611479	ENST00000479988	ENST00000474713	0.722222	0.923077	0.639853	0.645299	2.93045	FALSE
ENST00000376281	ENST00000620335	ENST00000622074	0.722222	0.923077	0.639853	0.645299	2.93045	FALSE
ENST00000263025	ENST00000262607	ENST00000394765	0.722222	0.923077	0.639853	0.645299	2.93045	FALSE
ENST00000323347	ENST00000372237	ENST00000325346	0.722222	0.923077	0.639853	0.645299	2.93045	FALSE
ENST00000368453	ENST00000617502	ENST00000403766	0.722222	0.923077	0.639853	0.645299	2.93045	FALSE
ENST00000295641	ENST00000379527	ENST00000430710	0.722222	0.923077	0.639853	0.645299	2.93045	FALSE
ENST00000216180	ENST00000485958	ENST00000540618	0.722222	0.923077	0.639853	0.645299	2.93045	FALSE
ENST00000584259	ENST00000397374	ENST00000544967	0.722222	0.923077	0.639853	0.645299	2.93045	FALSE
ENST00000185150	ENST00000378466	ENST00000286749	0.722222	0.923077	0.639853	0.645299	2.93045	FALSE
ENST00000409368	ENST00000540079	ENST00000489715	0.722222	0.923077	0.639853	0.645299	2.93045	FALSE
ENST00000527273	ENST00000572158	ENST00000428648	0.722222	0.923077	0.639853	0.645299	2.93045	FALSE
ENST00000518176	ENST00000577407	ENST00000252622	0.722222	0.923077	0.639853	0.645299	2.93045	FALSE
ENST00000395400	ENST00000420358	ENST00000264447	1	0.615385	0.693978	0.615385	2.92475	FALSE
ENST00000512996	ENST00000302014	ENST00000389675	1	0.615385	0.693978	0.615385	2.92475	FALSE
ENST00000534358	ENST00000343597	ENST00000263201	1	0.615385	0.693978	0.615385	2.92475	FALSE
ENST00000338338	ENST00000441310	ENST00000433117	1	0.615385	0.693978	0.615385	2.92475	FALSE
ENST00000601475	ENST00000448745	ENST00000611972	1	0.615385	0.693978	0.615385	2.92475	FALSE
ENST00000555970	ENST00000575542	ENST00000511297	1	0.615385	0.693978	0.615385	2.92475	FALSE
ENST00000609024	ENST00000494085	ENST00000579847	1	0.615385	0.693978	0.615385	2.92475	FALSE
ENST00000377526	ENST00000590854	ENST00000209873	1	0.615385	0.693978	0.615385	2.92475	FALSE
ENST00000338121	ENST00000496684	ENST00000251642	1	0.615385	0.693978	0.615385	2.92475	FALSE
ENST00000410053	ENST00000478746	ENST00000612814	1	0.615385	0.693978	0.615385	2.92475	FALSE
ENST00000224181	ENST00000601973	ENST00000437116	1	0.615385	0.693978	0.615385	2.92475	FALSE
ENST00000547773	ENST00000560763	ENST00000260526	1	0.615385	0.693978	0.615385	2.92475	FALSE
ENST00000376007	ENST00000573538	ENST00000552766	1	0.615385	0.693978	0.615385	2.92475	FALSE
ENST00000503454	ENST00000361475	ENST00000366769	1	0.615385	0.693978	0.615385	2.92475	FALSE
ENST00000470791	ENST00000275521	ENST00000265073	1	0.615385	0.693978	0.615385	2.92475	FALSE
ENST00000444230	ENST00000360515	ENST00000395812	1	0.615385	0.693978	0.615385	2.92475	FALSE
ENST00000306010	ENST00000471841	ENST00000393128	1	0.615385	0.693978	0.615385	2.92475	FALSE
ENST00000338008	ENST00000542104	ENST00000339901	1	0.615385	0.693978	0.615385	2.92475	FALSE
ENST00000296452	ENST00000396368	ENST00000446363	1	0.615385	0.693978	0.615385	2.92475	FALSE
ENST00000413407	ENST00000616528	ENST00000433060	1	0.615385	0.693978	0.615385	2.92475	FALSE
ENST00000618521	ENST00000615907	ENST00000558265	1	0.615385	0.693978	0.615385	2.92475	FALSE
ENST00000539061	ENST00000292782	ENST00000450008	1	0.615385	0.693978	0.615385	2.92475	FALSE
ENST00000392066	ENST00000381848	ENST00000279452	1	0.615385	0.693978	0.615385	2.92475	FALSE
ENST00000473427	ENST00000249883	ENST00000341864	1	0.615385	0.693978	0.615385	2.92475	FALSE
ENST00000305641	ENST00000381022	ENST00000375241	1	0.615385	0.693978	0.615385	2.92475	FALSE
ENST00000531413	ENST00000320623	ENST00000331821	1	0.615385	0.693978	0.615385	2.92475	FALSE
ENST00000340790	ENST00000264644	ENST00000532082	1	0.615385	0.693978	0.615385	2.92475	FALSE
ENST00000357799	ENST00000303236	ENST00000373825	1	0.615385	0.693978	0.615385	2.92475	FALSE
ENST00000218364	ENST00000340622	ENST00000467825	1	0.615385	0.693978	0.615385	2.92475	FALSE
ENST00000401406	ENST00000359526	ENST00000557348	1	0.615385	0.693978	0.615385	2.92475	FALSE
ENST00000553709	ENST00000367987	ENST00000395783	1	0.615385	0.693978	0.615385	2.92475	FALSE
ENST00000488494	ENST00000530529	ENST00000508079	1	0.615385	0.693978	0.615385	2.92475	FALSE
ENST00000271452	ENST00000438420	ENST00000406595	1	0.615385	0.693978	0.615385	2.92475	FALSE
ENST00000393193	ENST00000404643	ENST00000493973	1	0.615385	0.693978	0.615385	2.92475	FALSE
ENST00000526562	ENST00000543123	ENST00000557394	1	0.615385	0.693978	0.615385	2.92475	FALSE
ENST00000479563	ENST00000473377	ENST00000521657	1	0.615385	0.693978	0.615385	2.92475	FALSE
ENST00000344420	ENST00000362097	ENST00000481876	1	0.615385	0.693978	0.615385	2.92475	FALSE
ENST00000588969	ENST00000491876	ENST00000218056	1	0.615385	0.693978	0.615385	2.92475	FALSE
ENST00000392563	ENST00000449793	ENST00000449081	1	0.615385	0.693978	0.615385	2.92475	FALSE
ENST00000354869	ENST00000216520	ENST00000564209	1	0.615385	0.693978	0.615385	2.92475	FALSE
ENST00000556729	ENST00000433408	ENST00000409591	1	0.615385	0.693978	0.615385	2.92475	FALSE
ENST00000228916	ENST00000615999	ENST00000625836	1	0.615385	0.693978	0.615385	2.92475	FALSE
ENST00000619920	ENST00000597778	ENST00000588852	1	0.615385	0.693978	0.615385	2.92475	FALSE
ENST00000563885	ENST00000417615	ENST00000378896	1	0.615385	0.693978	0.615385	2.92475	FALSE
ENST00000594045	ENST00000401419	ENST00000264926	1	0.615385	0.693978	0.615385	2.92475	FALSE
ENST00000308418	ENST00000373944	ENST00000616623	1	0.615385	0.693978	0.615385	2.92475	FALSE
ENST00000339310	ENST00000553237	ENST00000489418	1	0.615385	0.693978	0.615385	2.92475	FALSE
ENST00000156109	ENST00000485827	ENST00000529905	1	0.615385	0.693978	0.615385	2.92475	FALSE
ENST00000330838	ENST00000409936	ENST00000623711	1	0.615385	0.693978	0.615385	2.92475	FALSE
ENST00000359422	ENST00000400706	ENST00000484800	1	0.615385	0.693978	0.615385	2.92475	FALSE
ENST00000351393	ENST00000566747	ENST00000635581	1	0.615385	0.693978	0.615385	2.92475	FALSE
ENST00000302754	ENST00000333479	ENST00000262430	1	0.615385	0.693978	0.615385	2.92475	FALSE
ENST00000372560	ENST00000331835	ENST00000593021	1	0.615385	0.693978	0.615385	2.92475	FALSE
ENST00000397851	ENST00000372574	ENST00000622082	1	0.615385	0.693978	0.615385	2.92475	FALSE
ENST00000389279	ENST00000570805	ENST00000559837	1	0.615385	0.693978	0.615385	2.92475	FALSE
ENST00000262741	ENST00000452837	ENST00000373709	1	0.615385	0.693978	0.615385	2.92475	FALSE
ENST00000453759	ENST00000343638	ENST00000302078	1	0.615385	0.693978	0.615385	2.92475	FALSE
ENST00000440577	ENST00000567612	ENST00000373972	1	0.615385	0.693978	0.615385	2.92475	FALSE
ENST00000618852	ENST00000477456	ENST00000393128	1	0.615385	0.693978	0.615385	2.92475	FALSE
ENST00000423034	ENST00000530455	ENST00000472438	1	0.615385	0.693978	0.615385	2.92475	FALSE
ENST00000334444	ENST00000391975	ENST00000260129	1	0.615385	0.693978	0.615385	2.92475	FALSE
ENST00000303436	ENST00000298852	ENST00000461097	1	0.615385	0.693978	0.615385	2.92475	FALSE
ENST00000373832	ENST00000521591	ENST00000456822	1	0.615385	0.693978	0.615385	2.92475	FALSE
ENST00000584897	ENST00000395199	ENST00000585508	1	0.615385	0.693978	0.615385	2.92475	FALSE
ENST00000389658	ENST00000374206	ENST00000587807	1	0.615385	0.693978	0.615385	2.92475	FALSE
ENST00000403230	ENST00000376636	ENST00000377047	1	0.615385	0.693978	0.615385	2.92475	FALSE
ENST00000376286	ENST00000374332	ENST00000264447	1	0.615385	0.693978	0.615385	2.92475	FALSE
ENST00000375551	ENST00000615779	ENST00000401088	1	0.615385	0.693978	0.615385	2.92475	FALSE
ENST00000261900	ENST00000471448	ENST00000339296	1	0.615385	0.693978	0.615385	2.92475	FALSE
ENST00000395308	ENST00000394605	ENST00000366654	1	0.615385	0.693978	0.615385	2.92475	FALSE
ENST00000303714	ENST00000286621	ENST00000358655	1	0.615385	0.693978	0.615385	2.92475	FALSE
ENST00000428413	ENST00000539368	ENST00000584289	1	0.615385	0.693978	0.615385	2.92475	FALSE
ENST00000308696	ENST00000334705	ENST00000375241	1	0.615385	0.693978	0.615385	2.92475	FALSE
ENST00000489818	ENST00000559519	ENST00000340093	1	0.615385	0.693978	0.615385	2.92475	FALSE
ENST00000539643	ENST00000538850	ENST00000555054	1	0.615385	0.693978	0.615385	2.92475	FALSE
ENST00000375826	ENST00000251809	ENST00000319838	1	0.615385	0.693978	0.615385	2.92475	FALSE
ENST00000374493	ENST00000397771	ENST00000582352	1	0.615385	0.693978	0.615385	2.92475	FALSE
ENST00000034275	ENST00000375905	ENST00000210313	1	0.615385	0.693978	0.615385	2.92475	FALSE
ENST00000311502	ENST00000552561	ENST00000531696	1	0.615385	0.693978	0.615385	2.92475	FALSE
ENST00000449291	ENST00000337018	ENST00000311638	1	0.615385	0.693978	0.615385	2.92475	FALSE
ENST00000333047	ENST00000356098	ENST00000405140	1	0.615385	0.693978	0.615385	2.92475	FALSE
ENST00000414423	ENST00000566012	ENST00000496676	1	0.615385	0.693978	0.615385	2.92475	FALSE
ENST00000413432	ENST00000355666	ENST00000480865	1	0.615385	0.693978	0.615385	2.92475	FALSE
ENST00000391980	ENST00000331457	ENST00000399262	1	0.615385	0.693978	0.615385	2.92475	FALSE
ENST00000426677	ENST00000164227	ENST00000587470	1	0.615385	0.693978	0.615385	2.92475	FALSE
ENST00000344949	ENST00000242576	ENST00000320031	1	0.615385	0.693978	0.615385	2.92475	FALSE
ENST00000376257	ENST00000618527	ENST00000433216	1	0.615385	0.693978	0.615385	2.92475	FALSE
ENST00000225512	ENST00000456159	ENST00000381774	1	0.615385	0.693978	0.615385	2.92475	FALSE
ENST00000373970	ENST00000423214	ENST00000342981	1	0.615385	0.693978	0.615385	2.92475	FALSE
ENST00000448752	ENST00000279392	ENST00000395641	1	0.615385	0.693978	0.615385	2.92475	FALSE
ENST00000540687	ENST00000378037	ENST00000335272	1	0.615385	0.693978	0.615385	2.92475	FALSE
ENST00000222381	ENST00000329251	ENST00000460601	1	0.615385	0.693978	0.615385	2.92475	FALSE
ENST00000530890	ENST00000378814	ENST00000399448	1	0.615385	0.693978	0.615385	2.92475	FALSE
ENST00000366527	ENST00000615266	ENST00000355630	1	0.615385	0.693978	0.615385	2.92475	FALSE
ENST00000450753	ENST00000634990	ENST00000547345	1	0.615385	0.693978	0.615385	2.92475	FALSE
ENST00000435409	ENST00000558295	ENST00000378330	1	0.615385	0.693978	0.615385	2.92475	FALSE
ENST00000244043	ENST00000336787	ENST00000534717	1	0.615385	0.693978	0.615385	2.92475	FALSE
ENST00000373055	ENST00000394250	ENST00000241502	1	0.615385	0.693978	0.615385	2.92475	FALSE
ENST00000560763	ENST00000378518	ENST00000252599	1	0.615385	0.693978	0.615385	2.92475	FALSE
ENST00000383056	ENST00000550070	ENST00000366639	1	0.615385	0.693978	0.615385	2.92475	FALSE
ENST00000491291	ENST00000350199	ENST00000616752	1	0.615385	0.693978	0.615385	2.92475	FALSE
ENST00000361689	ENST00000546893	ENST00000298556	1	0.615385	0.693978	0.615385	2.92475	FALSE
ENST00000563390	ENST00000596362	ENST00000405333	0.777778	0.846154	0.616083	0.623932	2.86395	FALSE
ENST00000233146	ENST00000379600	ENST00000370283	0.777778	0.846154	0.616083	0.623932	2.86395	FALSE
ENST00000260102	ENST00000548372	ENST00000359676	0.777778	0.846154	0.616083	0.623932	2.86395	FALSE
ENST00000411695	ENST00000556379	ENST00000616527	0.777778	0.846154	0.616083	0.623932	2.86395	FALSE
ENST00000358537	ENST00000313349	ENST00000318160	0.777778	0.846154	0.616083	0.623932	2.86395	FALSE
ENST00000436812	ENST00000612558	ENST00000303904	0.777778	0.846154	0.616083	0.623932	2.86395	FALSE
ENST00000409737	ENST00000565971	ENST00000403491	0.777778	0.846154	0.616083	0.623932	2.86395	FALSE
ENST00000403681	ENST00000615654	ENST00000373428	0.777778	0.846154	0.616083	0.623932	2.86395	FALSE
ENST00000527469	ENST00000409858	ENST00000342648	0.777778	0.846154	0.616083	0.623932	2.86395	FALSE
ENST00000435120	ENST00000395995	ENST00000405679	0.777778	0.846154	0.616083	0.623932	2.86395	FALSE
ENST00000390551	ENST00000460284	ENST00000520738	0.777778	0.846154	0.616083	0.623932	2.86395	FALSE
ENST00000396705	ENST00000304434	ENST00000397601	0.777778	0.846154	0.616083	0.623932	2.86395	FALSE
ENST00000312584	ENST00000423469	ENST00000358716	0.777778	0.846154	0.616083	0.623932	2.86395	FALSE
ENST00000472226	ENST00000394109	ENST00000620406	0.777778	0.846154	0.616083	0.623932	2.86395	FALSE
ENST00000579294	ENST00000253039	ENST00000395240	0.777778	0.846154	0.616083	0.623932	2.86395	FALSE
ENST00000568313	ENST00000366910	ENST00000368299	0.777778	0.846154	0.616083	0.623932	2.86395	FALSE
ENST00000589767	ENST00000394945	ENST00000460713	0.777778	0.846154	0.616083	0.623932	2.86395	FALSE
ENST00000498238	ENST00000515390	ENST00000360105	0.777778	0.846154	0.616083	0.623932	2.86395	FALSE
ENST00000469613	ENST00000603409	ENST00000413699	0.777778	0.846154	0.616083	0.623932	2.86395	FALSE
ENST00000571244	ENST00000382134	ENST00000357604	0.777778	0.846154	0.616083	0.623932	2.86395	FALSE
ENST00000264107	ENST00000245838	ENST00000299886	0.777778	0.846154	0.616083	0.623932	2.86395	FALSE
ENST00000444746	ENST00000272163	ENST00000424880	0.777778	0.846154	0.616083	0.623932	2.86395	FALSE
ENST00000359856	ENST00000380013	ENST00000393486	0.777778	0.846154	0.616083	0.623932	2.86395	FALSE
ENST00000325147	ENST00000394894	ENST00000533266	0.777778	0.846154	0.616083	0.623932	2.86395	FALSE
ENST00000392749	ENST00000581733	ENST00000280258	0.777778	0.846154	0.616083	0.623932	2.86395	FALSE
ENST00000530188	ENST00000596842	ENST00000362097	0.777778	0.846154	0.616083	0.623932	2.86395	FALSE
ENST00000469613	ENST00000306306	ENST00000396290	0.777778	0.846154	0.616083	0.623932	2.86395	FALSE
ENST00000301057	ENST00000630240	ENST00000368226	0.777778	0.846154	0.616083	0.623932	2.86395	FALSE
ENST00000372902	ENST00000568965	ENST00000248228	0.777778	0.846154	0.616083	0.623932	2.86395	FALSE
ENST00000394225	ENST00000610426	ENST00000595641	0.777778	0.846154	0.616083	0.623932	2.86395	FALSE
ENST00000360115	ENST00000602569	ENST00000297591	0.777778	0.846154	0.616083	0.623932	2.86395	FALSE
ENST00000323213	ENST00000368331	ENST00000370278	0.777778	0.846154	0.616083	0.623932	2.86395	FALSE
ENST00000371837	ENST00000361464	ENST00000372072	0.777778	0.846154	0.616083	0.623932	2.86395	FALSE
ENST00000526608	ENST00000374004	ENST00000539778	0.777778	0.846154	0.616083	0.623932	2.86395	FALSE
ENST00000433341	ENST00000332149	ENST00000510283	0.777778	0.846154	0.616083	0.623932	2.86395	FALSE
ENST00000620242	ENST00000610301	ENST00000311180	0.777778	0.846154	0.616083	0.623932	2.86395	FALSE
ENST00000498043	ENST00000345425	ENST00000442760	0.777778	0.846154	0.616083	0.623932	2.86395	FALSE
ENST00000355083	ENST00000522073	ENST00000391832	0.777778	0.846154	0.616083	0.623932	2.86395	FALSE
ENST00000354618	ENST00000439080	ENST00000257548	0.777778	0.846154	0.616083	0.623932	2.86395	FALSE
ENST00000268058	ENST00000281243	ENST00000217386	0.777778	0.846154	0.616083	0.623932	2.86395	FALSE
ENST00000404621	ENST00000299687	ENST00000473386	0.777778	0.846154	0.616083	0.623932	2.86395	FALSE
ENST00000560165	ENST00000513231	ENST00000581312	0.777778	0.846154	0.616083	0.623932	2.86395	FALSE
ENST00000243077	ENST00000370626	ENST00000420894	0.777778	0.846154	0.616083	0.623932	2.86395	FALSE
ENST00000406022	ENST00000354289	ENST00000372638	0.777778	0.846154	0.616083	0.623932	2.86395	FALSE
ENST00000373944	ENST00000537927	ENST00000596663	0.777778	0.846154	0.616083	0.623932	2.86395	FALSE
ENST00000622829	ENST00000399349	ENST00000448232	0.777778	0.846154	0.616083	0.623932	2.86395	FALSE
ENST00000372833	ENST00000497718	ENST00000536981	0.777778	0.846154	0.616083	0.623932	2.86395	FALSE
ENST00000361308	ENST00000239878	ENST00000532683	0.777778	0.846154	0.616083	0.623932	2.86395	FALSE
ENST00000445642	ENST00000584320	ENST00000344008	0.777778	0.846154	0.616083	0.623932	2.86395	FALSE
ENST00000614102	ENST00000528123	ENST00000374118	0.777778	0.846154	0.616083	0.623932	2.86395	FALSE
ENST00000383777	ENST00000370283	ENST00000351325	0.777778	0.846154	0.616083	0.623932	2.86395	FALSE
ENST00000631057	ENST00000367350	ENST00000253577	0.777778	0.846154	0.616083	0.623932	2.86395	FALSE
ENST00000473593	ENST00000440177	ENST00000251595	0.777778	0.846154	0.616083	0.623932	2.86395	FALSE
ENST00000357066	ENST00000375023	ENST00000375458	0.777778	0.846154	0.616083	0.623932	2.86395	FALSE
ENST00000416195	ENST00000368110	ENST00000259037	0.777778	0.846154	0.616083	0.623932	2.86395	FALSE
ENST00000539368	ENST00000521416	ENST00000330914	0.611111	1	0.630256	0.611111	2.85248	FALSE
ENST00000361538	ENST00000595143	ENST00000383775	0.611111	1	0.630256	0.611111	2.85248	FALSE
ENST00000470971	ENST00000270279	ENST00000296288	0.611111	1	0.630256	0.611111	2.85248	FALSE
ENST00000473301	ENST00000377351	ENST00000435847	0.611111	1	0.630256	0.611111	2.85248	FALSE
ENST00000340160	ENST00000635051	ENST00000585462	0.611111	1	0.630256	0.611111	2.85248	FALSE
ENST00000484567	ENST00000447411	ENST00000612930	0.611111	1	0.630256	0.611111	2.85248	FALSE
ENST00000541972	ENST00000367808	ENST00000433197	0.611111	1	0.630256	0.611111	2.85248	FALSE
ENST00000505626	ENST00000351593	ENST00000592791	0.611111	1	0.630256	0.611111	2.85248	FALSE
ENST00000562526	ENST00000354300	ENST00000570904	0.611111	1	0.630256	0.611111	2.85248	FALSE
ENST00000374832	ENST00000587470	ENST00000495186	0.611111	1	0.630256	0.611111	2.85248	FALSE
ENST00000258398	ENST00000574671	ENST00000258526	0.611111	1	0.630256	0.611111	2.85248	FALSE
ENST00000567185	ENST00000285298	ENST00000273550	0.611111	1	0.630256	0.611111	2.85248	FALSE
ENST00000247161	ENST00000368520	ENST00000258341	0.611111	1	0.630256	0.611111	2.85248	FALSE
ENST00000294623	ENST00000449627	ENST00000337620	0.611111	1	0.630256	0.611111	2.85248	FALSE
ENST00000532646	ENST00000229281	ENST00000371579	0.611111	1	0.630256	0.611111	2.85248	FALSE
ENST00000420764	ENST00000439247	ENST00000635042	0.611111	1	0.630256	0.611111	2.85248	FALSE
ENST00000620597	ENST00000508628	ENST00000546314	0.611111	1	0.630256	0.611111	2.85248	FALSE
ENST00000415149	ENST00000507582	ENST00000262210	0.611111	1	0.630256	0.611111	2.85248	FALSE
ENST00000309352	ENST00000407032	ENST00000630240	0.611111	1	0.630256	0.611111	2.85248	FALSE
ENST00000372589	ENST00000528364	ENST00000348261	0.611111	1	0.630256	0.611111	2.85248	FALSE
ENST00000375852	ENST00000507209	ENST00000557040	0.611111	1	0.630256	0.611111	2.85248	FALSE
ENST00000555941	ENST00000333751	ENST00000617231	0.611111	1	0.630256	0.611111	2.85248	FALSE
ENST00000408930	ENST00000469381	ENST00000502426	0.611111	1	0.630256	0.611111	2.85248	FALSE
ENST00000336648	ENST00000345517	ENST00000316300	0.611111	1	0.630256	0.611111	2.85248	FALSE
ENST00000226355	ENST00000356175	ENST00000390543	0.611111	1	0.630256	0.611111	2.85248	FALSE
ENST00000372106	ENST00000634852	ENST00000229854	0.611111	1	0.630256	0.611111	2.85248	FALSE
ENST00000493560	ENST00000441867	ENST00000493136	0.611111	1	0.630256	0.611111	2.85248	FALSE
ENST00000473185	ENST00000478742	ENST00000392035	0.611111	1	0.630256	0.611111	2.85248	FALSE
ENST00000354445	ENST00000380702	ENST00000395849	0.611111	1	0.630256	0.611111	2.85248	FALSE
ENST00000555495	ENST00000573648	ENST00000439025	0.611111	1	0.630256	0.611111	2.85248	FALSE
ENST00000475007	ENST00000355105	ENST00000379847	0.611111	1	0.630256	0.611111	2.85248	FALSE
ENST00000562256	ENST00000261890	ENST00000422875	0.611111	1	0.630256	0.611111	2.85248	FALSE
ENST00000562488	ENST00000620190	ENST00000440452	0.611111	1	0.630256	0.611111	2.85248	FALSE
ENST00000490918	ENST00000579126	ENST00000538183	0.611111	1	0.630256	0.611111	2.85248	FALSE
ENST00000445950	ENST00000433992	ENST00000263408	0.611111	1	0.630256	0.611111	2.85248	FALSE
ENST00000491663	ENST00000346234	ENST00000440191	0.611111	1	0.630256	0.611111	2.85248	FALSE
ENST00000393434	ENST00000545354	ENST00000460307	0.611111	1	0.630256	0.611111	2.85248	FALSE
ENST00000573692	ENST00000064778	ENST00000321407	0.611111	1	0.630256	0.611111	2.85248	FALSE
ENST00000617961	ENST00000518349	ENST00000620254	0.611111	1	0.630256	0.611111	2.85248	FALSE
ENST00000367416	ENST00000343932	ENST00000367201	0.611111	1	0.630256	0.611111	2.85248	FALSE
ENST00000618240	ENST00000481445	ENST00000546457	0.611111	1	0.630256	0.611111	2.85248	FALSE
ENST00000526712	ENST00000377710	ENST00000341590	0.611111	1	0.630256	0.611111	2.85248	FALSE
ENST00000451903	ENST00000407559	ENST00000438807	0.611111	1	0.630256	0.611111	2.85248	FALSE
ENST00000320246	ENST00000469258	ENST00000552002	0.611111	1	0.630256	0.611111	2.85248	FALSE
ENST00000589042	ENST00000266529	ENST00000343307	0.611111	1	0.630256	0.611111	2.85248	FALSE
ENST00000393844	ENST00000361050	ENST00000408901	0.611111	1	0.630256	0.611111	2.85248	FALSE
ENST00000367328	ENST00000277746	ENST00000420398	0.611111	1	0.630256	0.611111	2.85248	FALSE
ENST00000597960	ENST00000312584	ENST00000375208	0.611111	1	0.630256	0.611111	2.85248	FALSE
ENST00000280562	ENST00000420632	ENST00000561626	0.611111	1	0.630256	0.611111	2.85248	FALSE
ENST00000624901	ENST00000568293	ENST00000378930	0.611111	1	0.630256	0.611111	2.85248	FALSE
ENST00000505590	ENST00000318059	ENST00000251582	0.611111	1	0.630256	0.611111	2.85248	FALSE
ENST00000430246	ENST00000537126	ENST00000576965	0.611111	1	0.630256	0.611111	2.85248	FALSE
ENST00000389208	ENST00000618014	ENST00000395813	0.611111	1	0.630256	0.611111	2.85248	FALSE
ENST00000538654	ENST00000448775	ENST00000455515	0.611111	1	0.630256	0.611111	2.85248	FALSE
ENST00000583836	ENST00000357847	ENST00000619682	0.611111	1	0.630256	0.611111	2.85248	FALSE
ENST00000514202	ENST00000265909	ENST00000403490	0.611111	1	0.630256	0.611111	2.85248	FALSE
ENST00000371221	ENST00000482086	ENST00000406548	0.611111	1	0.630256	0.611111	2.85248	FALSE
ENST00000520334	ENST00000426877	ENST00000302345	0.611111	1	0.630256	0.611111	2.85248	FALSE
ENST00000219700	ENST00000307720	ENST00000392185	0.611111	1	0.630256	0.611111	2.85248	FALSE
ENST00000391945	ENST00000453535	ENST00000379987	0.833333	0.769231	0.602564	0.602564	2.80769	FALSE
ENST00000409478	ENST00000332810	ENST00000465184	0.833333	0.769231	0.602564	0.602564	2.80769	FALSE
ENST00000472348	ENST00000502897	ENST00000548480	0.833333	0.769231	0.602564	0.602564	2.80769	FALSE
ENST00000359299	ENST00000372645	ENST00000610680	0.833333	0.769231	0.602564	0.602564	2.80769	FALSE
ENST00000567032	ENST00000545620	ENST00000401088	0.833333	0.769231	0.602564	0.602564	2.80769	FALSE
ENST00000445096	ENST00000508167	ENST00000515766	0.833333	0.769231	0.602564	0.602564	2.80769	FALSE
ENST00000544052	ENST00000376499	ENST00000222800	0.833333	0.769231	0.602564	0.602564	2.80769	FALSE
ENST00000259873	ENST00000409320	ENST00000570054	0.833333	0.769231	0.602564	0.602564	2.80769	FALSE
ENST00000544168	ENST00000480615	ENST00000417551	0.833333	0.769231	0.602564	0.602564	2.80769	FALSE
ENST00000215555	ENST00000409913	ENST00000378438	0.833333	0.769231	0.602564	0.602564	2.80769	FALSE
ENST00000474964	ENST00000470646	ENST00000255764	0.833333	0.769231	0.602564	0.602564	2.80769	FALSE
ENST00000228799	ENST00000371471	ENST00000620755	0.833333	0.769231	0.602564	0.602564	2.80769	FALSE
ENST00000592299	ENST00000359120	ENST00000469326	0.833333	0.769231	0.602564	0.602564	2.80769	FALSE
ENST00000257430	ENST00000446526	ENST00000368845	0.833333	0.769231	0.602564	0.602564	2.80769	FALSE
ENST00000315616	ENST00000383056	ENST00000304363	0.833333	0.769231	0.602564	0.602564	2.80769	FALSE
ENST00000355377	ENST00000261168	ENST00000475698	0.833333	0.769231	0.602564	0.602564	2.80769	FALSE
ENST00000379698	ENST00000233616	ENST00000490820	0.833333	0.769231	0.602564	0.602564	2.80769	FALSE
ENST00000295822	ENST00000411486	ENST00000622074	0.833333	0.769231	0.602564	0.602564	2.80769	FALSE
ENST00000476648	ENST00000587656	ENST00000309983	0.833333	0.769231	0.602564	0.602564	2.80769	FALSE
ENST00000628722	ENST00000619779	ENST00000558071	0.833333	0.769231	0.602564	0.602564	2.80769	FALSE
ENST00000360614	ENST00000432094	ENST00000369774	0.833333	0.769231	0.602564	0.602564	2.80769	FALSE
ENST00000367585	ENST00000399332	ENST00000426546	0.833333	0.769231	0.602564	0.602564	2.80769	FALSE
ENST00000338167	ENST00000377854	ENST00000489171	0.833333	0.769231	0.602564	0.602564	2.80769	FALSE
ENST00000357310	ENST00000331923	ENST00000355272	0.833333	0.769231	0.602564	0.602564	2.80769	FALSE
ENST00000535847	ENST00000290921	ENST00000327355	0.833333	0.769231	0.602564	0.602564	2.80769	FALSE
ENST00000307845	ENST00000623356	ENST00000348022	0.833333	0.769231	0.602564	0.602564	2.80769	FALSE
ENST00000528239	ENST00000635193	ENST00000620965	0.833333	0.769231	0.602564	0.602564	2.80769	FALSE
ENST00000443006	ENST00000396958	ENST00000299502	0.833333	0.769231	0.602564	0.602564	2.80769	FALSE
ENST00000355725	ENST00000321751	ENST00000601390	0.833333	0.769231	0.602564	0.602564	2.80769	FALSE
ENST00000393958	ENST00000349334	ENST00000592273	0.833333	0.769231	0.602564	0.602564	2.80769	FALSE
ENST00000553635	ENST00000393925	ENST00000262306	0.833333	0.769231	0.602564	0.602564	2.80769	FALSE
ENST00000513042	ENST00000540210	ENST00000448981	0.833333	0.769231	0.602564	0.602564	2.80769	FALSE
ENST00000371242	ENST00000309579	ENST00000512070	0.833333	0.769231	0.602564	0.602564	2.80769	FALSE
ENST00000506578	ENST00000435330	ENST00000502346	0.833333	0.769231	0.602564	0.602564	2.80769	FALSE
ENST00000497044	ENST00000361720	ENST00000606149	0.833333	0.769231	0.602564	0.602564	2.80769	FALSE
ENST00000254878	ENST00000623013	ENST00000368440	0.833333	0.769231	0.602564	0.602564	2.80769	FALSE
ENST00000370754	ENST00000253099	ENST00000548058	0.833333	0.769231	0.602564	0.602564	2.80769	FALSE
ENST00000450599	ENST00000476965	ENST00000591871	0.833333	0.769231	0.602564	0.602564	2.80769	FALSE
ENST00000375616	ENST00000361866	ENST00000532359	0.833333	0.769231	0.602564	0.602564	2.80769	FALSE
ENST00000311764	ENST00000353660	ENST00000545676	0.833333	0.769231	0.602564	0.602564	2.80769	FALSE
ENST00000367162	ENST00000602008	ENST00000368054	0.833333	0.769231	0.602564	0.602564	2.80769	FALSE
ENST00000616528	ENST00000389879	ENST00000619684	0.833333	0.769231	0.602564	0.602564	2.80769	FALSE
ENST00000541959	ENST00000381937	ENST00000382447	0.833333	0.769231	0.602564	0.602564	2.80769	FALSE
ENST00000448137	ENST00000480266	ENST00000563587	0.833333	0.769231	0.602564	0.602564	2.80769	FALSE
ENST00000490569	ENST00000593804	ENST00000359263	0.833333	0.769231	0.602564	0.602564	2.80769	FALSE
ENST00000523432	ENST00000477391	ENST00000260682	0.833333	0.769231	0.602564	0.602564	2.80769	FALSE
ENST00000322989	ENST00000422190	ENST00000634607	0.833333	0.769231	0.602564	0.602564	2.80769	FALSE
ENST00000462489	ENST00000268035	ENST00000373069	0.833333	0.769231	0.602564	0.602564	2.80769	FALSE
ENST00000587169	ENST00000359534	ENST00000521922	0.833333	0.769231	0.602564	0.602564	2.80769	FALSE
ENST00000345080	ENST00000477108	ENST00000569628	0.833333	0.769231	0.602564	0.602564	2.80769	FALSE
ENST00000220809	ENST00000246069	ENST00000521082	0.833333	0.769231	0.602564	0.602564	2.80769	FALSE
ENST00000504788	ENST00000541869	ENST00000496684	0.833333	0.769231	0.602564	0.602564	2.80769	FALSE
ENST00000622125	ENST00000360652	ENST00000373025	0.833333	0.769231	0.602564	0.602564	2.80769	FALSE
ENST00000374751	ENST00000368299	ENST00000372481	0.833333	0.769231	0.602564	0.602564	2.80769	FALSE
ENST00000334133	ENST00000611977	ENST00000409001	0.833333	0.769231	0.602564	0.602564	2.80769	FALSE
ENST00000504045	ENST00000304735	ENST00000315377	0.833333	0.769231	0.602564	0.602564	2.80769	FALSE
ENST00000635477	ENST00000417717	ENST00000535923	0.666667	0.923077	0.589744	0.589744	2.76923	FALSE
ENST00000216456	ENST00000583900	ENST00000620335	0.666667	0.923077	0.589744	0.589744	2.76923	FALSE
ENST00000367245	ENST00000409514	ENST00000630972	0.666667	0.923077	0.589744	0.589744	2.76923	FALSE
ENST00000358933	ENST00000310421	ENST00000514202	0.666667	0.923077	0.589744	0.589744	2.76923	FALSE
ENST00000375635	ENST00000339397	ENST00000597232	0.666667	0.923077	0.589744	0.589744	2.76923	FALSE
ENST00000395139	ENST00000467285	ENST00000264710	0.666667	0.923077	0.589744	0.589744	2.76923	FALSE
ENST00000372727	ENST00000273860	ENST00000617859	0.666667	0.923077	0.589744	0.589744	2.76923	FALSE
ENST00000622867	ENST00000313608	ENST00000612582	0.666667	0.923077	0.589744	0.589744	2.76923	FALSE
ENST00000405742	ENST00000375023	ENST00000612655	0.666667	0.923077	0.589744	0.589744	2.76923	FALSE
ENST00000576353	ENST00000253023	ENST00000539797	0.666667	0.923077	0.589744	0.589744	2.76923	FALSE
ENST00000504727	ENST00000559819	ENST00000504614	0.666667	0.923077	0.589744	0.589744	2.76923	FALSE
ENST00000377911	ENST00000263095	ENST00000583836	0.666667	0.923077	0.589744	0.589744	2.76923	FALSE
ENST00000547276	ENST00000372991	ENST00000602569	0.666667	0.923077	0.589744	0.589744	2.76923	FALSE
ENST00000216277	ENST00000370898	ENST00000307289	0.666667	0.923077	0.589744	0.589744	2.76923	FALSE
ENST00000478222	ENST00000475243	ENST00000604411	0.666667	0.923077	0.589744	0.589744	2.76923	FALSE
ENST00000308588	ENST00000577886	ENST00000379068	0.666667	0.923077	0.589744	0.589744	2.76923	FALSE
ENST00000503014	ENST00000372621	ENST00000373491	0.666667	0.923077	0.589744	0.589744	2.76923	FALSE
ENST00000380045	ENST00000586742	ENST00000507097	0.666667	0.923077	0.589744	0.589744	2.76923	FALSE
ENST00000304330	ENST00000288050	ENST00000390321	0.666667	0.923077	0.589744	0.589744	2.76923	FALSE
ENST00000570305	ENST00000367164	ENST00000322357	0.666667	0.923077	0.589744	0.589744	2.76923	FALSE
ENST00000307526	ENST00000593926	ENST00000401878	0.666667	0.923077	0.589744	0.589744	2.76923	FALSE
ENST00000348943	ENST00000535035	ENST00000472957	0.666667	0.923077	0.589744	0.589744	2.76923	FALSE
ENST00000612223	ENST00000457474	ENST00000361354	0.666667	0.923077	0.589744	0.589744	2.76923	FALSE
ENST00000475124	ENST00000367274	ENST00000282397	0.666667	0.923077	0.589744	0.589744	2.76923	FALSE
ENST00000360385	ENST00000509606	ENST00000424088	0.666667	0.923077	0.589744	0.589744	2.76923	FALSE
ENST00000265029	ENST00000250405	ENST00000323180	0.666667	0.923077	0.589744	0.589744	2.76923	FALSE
ENST00000261292	ENST00000527420	ENST00000503889	0.666667	0.923077	0.589744	0.589744	2.76923	FALSE
ENST00000529732	ENST00000394861	ENST00000395047	0.666667	0.923077	0.589744	0.589744	2.76923	FALSE
ENST00000592514	ENST00000424141	ENST00000283109	0.666667	0.923077	0.589744	0.589744	2.76923	FALSE
ENST00000397858	ENST00000330149	ENST00000257963	0.666667	0.923077	0.589744	0.589744	2.76923	FALSE
ENST00000534223	ENST00000367649	ENST00000630077	0.666667	0.923077	0.589744	0.589744	2.76923	FALSE
ENST00000393893	ENST00000469162	ENST00000343818	0.666667	0.923077	0.589744	0.589744	2.76923	FALSE
ENST00000590853	ENST00000592949	ENST00000238892	0.666667	0.923077	0.589744	0.589744	2.76923	FALSE
ENST00000403263	ENST00000473565	ENST00000472957	0.666667	0.923077	0.589744	0.589744	2.76923	FALSE
ENST00000498681	ENST00000529546	ENST00000373703	0.666667	0.923077	0.589744	0.589744	2.76923	FALSE
ENST00000293777	ENST00000358187	ENST00000566134	0.666667	0.923077	0.589744	0.589744	2.76923	FALSE
ENST00000395686	ENST00000553112	ENST00000293760	0.666667	0.923077	0.589744	0.589744	2.76923	FALSE
ENST00000581590	ENST00000533213	ENST00000574699	0.666667	0.923077	0.589744	0.589744	2.76923	FALSE
ENST00000394549	ENST00000394299	ENST00000262811	0.666667	0.923077	0.589744	0.589744	2.76923	FALSE
ENST00000477529	ENST00000583013	ENST00000467315	0.666667	0.923077	0.589744	0.589744	2.76923	FALSE
ENST00000234160	ENST00000419338	ENST00000221283	0.666667	0.923077	0.589744	0.589744	2.76923	FALSE
ENST00000590901	ENST00000246672	ENST00000331320	0.666667	0.923077	0.589744	0.589744	2.76923	FALSE
ENST00000617423	ENST00000382134	ENST00000258383	0.666667	0.923077	0.589744	0.589744	2.76923	FALSE
ENST00000268835	ENST00000471505	ENST00000529528	0.666667	0.923077	0.589744	0.589744	2.76923	FALSE
ENST00000588814	ENST00000382085	ENST00000372524	0.666667	0.923077	0.589744	0.589744	2.76923	FALSE
ENST00000488812	ENST00000418115	ENST00000471809	0.666667	0.923077	0.589744	0.589744	2.76923	FALSE
ENST00000199936	ENST00000476922	ENST00000372585	0.666667	0.923077	0.589744	0.589744	2.76923	FALSE
ENST00000368069	ENST00000371109	ENST00000609024	0.666667	0.923077	0.589744	0.589744	2.76923	FALSE
ENST00000415265	ENST00000589762	ENST00000590194	0.666667	0.923077	0.589744	0.589744	2.76923	FALSE
ENST00000334121	ENST00000599537	ENST00000254436	0.666667	0.923077	0.589744	0.589744	2.76923	FALSE
ENST00000430694	ENST00000575014	ENST00000507868	0.666667	0.923077	0.589744	0.589744	2.76923	FALSE
ENST00000373284	ENST00000509600	ENST00000390325	0.666667	0.923077	0.589744	0.589744	2.76923	FALSE
ENST00000620360	ENST00000407029	ENST00000356853	0.888889	0.692308	0.599404	0.581197	2.7618	FALSE
ENST00000393155	ENST00000358239	ENST00000368222	0.888889	0.692308	0.599404	0.581197	2.7618	FALSE
ENST00000612662	ENST00000349243	ENST00000595567	0.888889	0.692308	0.599404	0.581197	2.7618	FALSE
ENST00000426077	ENST00000356401	ENST00000595641	0.888889	0.692308	0.599404	0.581197	2.7618	FALSE
ENST00000366548	ENST00000323078	ENST00000217939	0.888889	0.692308	0.599404	0.581197	2.7618	FALSE
ENST00000534567	ENST00000332070	ENST00000005259	0.888889	0.692308	0.599404	0.581197	2.7618	FALSE
ENST00000393733	ENST00000372686	ENST00000372994	0.888889	0.692308	0.599404	0.581197	2.7618	FALSE
ENST00000245138	ENST00000555699	ENST00000461345	0.888889	0.692308	0.599404	0.581197	2.7618	FALSE
ENST00000589599	ENST00000393040	ENST00000318948	0.888889	0.692308	0.599404	0.581197	2.7618	FALSE
ENST00000414202	ENST00000382406	ENST00000373747	0.888889	0.692308	0.599404	0.581197	2.7618	FALSE
ENST00000536513	ENST00000440232	ENST00000356187	0.888889	0.692308	0.599404	0.581197	2.7618	FALSE
ENST00000469379	ENST00000519728	ENST00000558022	0.888889	0.692308	0.599404	0.581197	2.7618	FALSE
ENST00000434423	ENST00000464356	ENST00000590862	0.888889	0.692308	0.599404	0.581197	2.7618	FALSE
ENST00000455217	ENST00000380985	ENST00000373750	0.888889	0.692308	0.599404	0.581197	2.7618	FALSE
ENST00000559607	ENST00000264933	ENST00000005756	0.888889	0.692308	0.599404	0.581197	2.7618	FALSE
ENST00000527556	ENST00000439160	ENST00000409098	0.888889	0.692308	0.599404	0.581197	2.7618	FALSE
ENST00000262288	ENST00000552673	ENST00000578044	0.888889	0.692308	0.599404	0.581197	2.7618	FALSE
ENST00000266070	ENST00000375512	ENST00000512512	0.888889	0.692308	0.599404	0.581197	2.7618	FALSE
ENST00000217456	ENST00000313732	ENST00000578397	0.888889	0.692308	0.599404	0.581197	2.7618	FALSE
ENST00000339656	ENST00000543751	ENST00000252444	0.888889	0.692308	0.599404	0.581197	2.7618	FALSE
ENST00000298299	ENST00000595618	ENST00000316097	0.888889	0.692308	0.599404	0.581197	2.7618	FALSE
ENST00000334270	ENST00000396655	ENST00000374466	0.888889	0.692308	0.599404	0.581197	2.7618	FALSE
ENST00000316407	ENST00000440410	ENST00000338042	0.888889	0.692308	0.599404	0.581197	2.7618	FALSE
ENST00000592176	ENST00000312196	ENST00000457456	0.888889	0.692308	0.599404	0.581197	2.7618	FALSE
ENST00000509601	ENST00000306585	ENST00000317829	0.888889	0.692308	0.599404	0.581197	2.7618	FALSE
ENST00000545125	ENST00000290902	ENST00000381897	0.888889	0.692308	0.599404	0.581197	2.7618	FALSE
ENST00000449576	ENST00000264750	ENST00000339594	0.888889	0.692308	0.599404	0.581197	2.7618	FALSE
ENST00000391874	ENST00000395850	ENST00000316334	0.888889	0.692308	0.599404	0.581197	2.7618	FALSE
ENST00000550296	ENST00000359957	ENST00000368110	0.888889	0.692308	0.599404	0.581197	2.7618	FALSE
ENST00000378024	ENST00000501272	ENST00000578552	0.888889	0.692308	0.599404	0.581197	2.7618	FALSE
ENST00000379143	ENST00000368173	ENST00000490250	0.888889	0.692308	0.599404	0.581197	2.7618	FALSE
ENST00000373806	ENST00000358344	ENST00000398532	0.888889	0.692308	0.599404	0.581197	2.7618	FALSE
ENST00000342665	ENST00000452171	ENST00000368886	0.888889	0.692308	0.599404	0.581197	2.7618	FALSE
ENST00000436396	ENST00000347635	ENST00000401701	0.888889	0.692308	0.599404	0.581197	2.7618	FALSE
ENST00000322954	ENST00000367924	ENST00000398168	0.888889	0.692308	0.599404	0.581197	2.7618	FALSE
ENST00000610403	ENST00000546772	ENST00000394353	0.888889	0.692308	0.599404	0.581197	2.7618	FALSE
ENST00000627714	ENST00000583378	ENST00000356147	0.888889	0.692308	0.599404	0.581197	2.7618	FALSE
ENST00000559176	ENST00000324096	ENST00000373719	0.888889	0.692308	0.599404	0.581197	2.7618	FALSE
ENST00000544844	ENST00000426480	ENST00000394975	0.888889	0.692308	0.599404	0.581197	2.7618	FALSE
ENST00000379238	ENST00000614132	ENST00000371132	0.888889	0.692308	0.599404	0.581197	2.7618	FALSE
ENST00000342245	ENST00000540845	ENST00000612687	0.888889	0.692308	0.599404	0.581197	2.7618	FALSE
ENST00000449759	ENST00000395958	ENST00000592947	0.888889	0.692308	0.599404	0.581197	2.7618	FALSE
ENST00000471204	ENST00000574426	ENST00000445816	0.888889	0.692308	0.599404	0.581197	2.7618	FALSE
ENST00000615331	ENST00000274695	ENST00000324301	0.888889	0.692308	0.599404	0.581197	2.7618	FALSE
ENST00000416762	ENST00000593163	ENST00000333957	0.888889	0.692308	0.599404	0.581197	2.7618	FALSE
ENST00000462558	ENST00000166139	ENST00000292475	0.888889	0.692308	0.599404	0.581197	2.7618	FALSE
ENST00000526963	ENST00000409096	ENST00000622179	0.888889	0.692308	0.599404	0.581197	2.7618	FALSE
ENST00000258729	ENST00000434748	ENST00000287598	0.888889	0.692308	0.599404	0.581197	2.7618	FALSE
ENST00000443439	ENST00000545718	ENST00000357086	0.888889	0.692308	0.599404	0.581197	2.7618	FALSE
ENST00000258781	ENST00000318008	ENST00000296591	0.888889	0.692308	0.599404	0.581197	2.7618	FALSE
ENST00000409913	ENST00000357162	ENST00000404735	0.888889	0.692308	0.599404	0.581197	2.7618	FALSE
ENST00000430436	ENST00000558527	ENST00000361618	0.888889	0.692308	0.599404	0.581197	2.7618	FALSE
ENST00000616288	ENST00000492400	ENST00000450525	0.888889	0.692308	0.599404	0.581197	2.7618	FALSE
ENST00000558888	ENST00000216146	ENST00000554220	0.888889	0.692308	0.599404	0.581197	2.7618	FALSE
ENST00000355151	ENST00000503781	ENST00000392556	0.888889	0.692308	0.599404	0.581197	2.7618	FALSE
ENST00000561277	ENST00000585679	ENST00000621650	0.888889	0.692308	0.599404	0.581197	2.7618	FALSE
ENST00000204679	ENST00000475559	ENST00000405219	0.888889	0.692308	0.599404	0.581197	2.7618	FALSE
ENST00000005286	ENST00000368671	ENST00000574444	0.888889	0.692308	0.599404	0.581197	2.7618	FALSE
ENST00000374822	ENST00000382292	ENST00000592791	0.888889	0.692308	0.599404	0.581197	2.7618	FALSE
ENST00000569534	ENST00000339083	ENST00000633485	0.888889	0.692308	0.599404	0.581197	2.7618	FALSE
ENST00000421804	ENST00000480240	ENST00000614705	0.888889	0.692308	0.599404	0.581197	2.7618	FALSE
ENST00000484981	ENST00000320172	ENST00000619039	0.888889	0.692308	0.599404	0.581197	2.7618	FALSE
ENST00000405362	ENST00000548310	ENST00000371217	0.888889	0.692308	0.599404	0.581197	2.7618	FALSE
ENST00000538136	ENST00000533827	ENST00000408042	0.888889	0.692308	0.599404	0.581197	2.7618	FALSE
ENST00000611328	ENST00000316999	ENST00000460911	0.888889	0.692308	0.599404	0.581197	2.7618	FALSE
ENST00000229314	ENST00000340356	ENST00000233616	0.888889	0.692308	0.599404	0.581197	2.7618	FALSE
ENST00000440232	ENST00000532245	ENST00000302475	0.888889	0.692308	0.599404	0.581197	2.7618	FALSE
ENST00000398844	ENST00000484332	ENST00000482669	0.888889	0.692308	0.599404	0.581197	2.7618	FALSE
ENST00000541043	ENST00000541713	ENST00000436792	0.888889	0.692308	0.599404	0.581197	2.7618	FALSE
ENST00000397349	ENST00000457607	ENST00000361785	0.888889	0.692308	0.599404	0.581197	2.7618	FALSE
ENST00000361532	ENST00000583036	ENST00000260447	0.888889	0.692308	0.599404	0.581197	2.7618	FALSE
ENST00000614479	ENST00000619779	ENST00000553652	0.888889	0.692308	0.599404	0.581197	2.7618	FALSE
ENST00000298552	ENST00000353332	ENST00000232165	0.888889	0.692308	0.599404	0.581197	2.7618	FALSE
ENST00000424381	ENST00000373719	ENST00000256958	0.888889	0.692308	0.599404	0.581197	2.7618	FALSE
ENST00000409618	ENST00000361690	ENST00000405402	0.944444	0.615385	0.608598	0.559829	2.72826	FALSE
ENST00000230419	ENST00000591198	ENST00000357103	0.944444	0.615385	0.608598	0.559829	2.72826	FALSE
ENST00000356936	ENST00000343348	ENST00000523335	0.944444	0.615385	0.608598	0.559829	2.72826	FALSE
ENST00000372792	ENST00000593427	ENST00000563694	0.944444	0.615385	0.608598	0.559829	2.72826	FALSE
ENST00000454079	ENST00000263126	ENST00000441946	0.944444	0.615385	0.608598	0.559829	2.72826	FALSE
ENST00000621999	ENST00000265748	ENST00000584063	0.944444	0.615385	0.608598	0.559829	2.72826	FALSE
ENST00000518606	ENST00000253801	ENST00000358807	0.944444	0.615385	0.608598	0.559829	2.72826	FALSE
ENST00000287598	ENST00000370473	ENST00000591372	0.944444	0.615385	0.608598	0.559829	2.72826	FALSE
ENST00000614705	ENST00000485457	ENST00000324238	0.944444	0.615385	0.608598	0.559829	2.72826	FALSE
ENST00000392560	ENST00000367941	ENST00000532522	0.944444	0.615385	0.608598	0.559829	2.72826	FALSE
ENST00000508361	ENST00000396032	ENST00000354287	0.944444	0.615385	0.608598	0.559829	2.72826	FALSE
ENST00000530691	ENST00000294008	ENST00000383807	0.944444	0.615385	0.608598	0.559829	2.72826	FALSE
ENST00000428084	ENST00000252818	ENST00000344417	0.944444	0.615385	0.608598	0.559829	2.72826	FALSE
ENST00000493598	ENST00000459579	ENST00000419616	0.944444	0.615385	0.608598	0.559829	2.72826	FALSE
ENST00000612187	ENST00000361157	ENST00000573542	0.944444	0.615385	0.608598	0.559829	2.72826	FALSE
ENST00000297265	ENST00000634609	ENST00000397374	0.944444	0.615385	0.608598	0.559829	2.72826	FALSE
ENST00000280614	ENST00000318443	ENST00000409301	0.944444	0.615385	0.608598	0.559829	2.72826	FALSE
ENST00000482278	ENST00000526975	ENST00000635528	0.944444	0.615385	0.608598	0.559829	2.72826	FALSE
ENST00000556825	ENST00000359337	ENST00000261597	0.944444	0.615385	0.608598	0.559829	2.72826	FALSE
ENST00000324803	ENST00000425518	ENST00000522098	0.944444	0.615385	0.608598	0.559829	2.72826	FALSE
ENST00000562558	ENST00000311487	ENST00000589781	0.944444	0.615385	0.608598	0.559829	2.72826	FALSE
ENST00000338728	ENST00000584364	ENST00000476162	0.944444	0.615385	0.608598	0.559829	2.72826	FALSE
ENST00000467549	ENST00000392647	ENST00000260662	0.944444	0.615385	0.608598	0.559829	2.72826	FALSE
ENST00000334598	ENST00000576917	ENST00000337682	0.944444	0.615385	0.608598	0.559829	2.72826	FALSE
ENST00000329047	ENST00000327134	ENST00000493452	0.944444	0.615385	0.608598	0.559829	2.72826	FALSE
ENST00000266659	ENST00000368704	ENST00000361735	0.944444	0.615385	0.608598	0.559829	2.72826	FALSE
ENST00000371733	ENST00000462885	ENST00000485153	0.944444	0.615385	0.608598	0.559829	2.72826	FALSE
ENST00000284073	ENST00000571378	ENST00000603791	0.944444	0.615385	0.608598	0.559829	2.72826	FALSE
ENST00000253462	ENST00000261332	ENST00000610153	0.944444	0.615385	0.608598	0.559829	2.72826	FALSE
ENST00000558964	ENST00000539310	ENST00000219240	0.944444	0.615385	0.608598	0.559829	2.72826	FALSE
ENST00000382136	ENST00000396947	ENST00000261842	0.944444	0.615385	0.608598	0.559829	2.72826	FALSE
ENST00000393432	ENST00000396628	ENST00000521689	0.944444	0.615385	0.608598	0.559829	2.72826	FALSE
ENST00000296048	ENST00000305409	ENST00000359941	0.944444	0.615385	0.608598	0.559829	2.72826	FALSE
ENST00000611977	ENST00000482512	ENST00000513799	0.944444	0.615385	0.608598	0.559829	2.72826	FALSE
ENST00000352886	ENST00000395837	ENST00000333244	0.944444	0.615385	0.608598	0.559829	2.72826	FALSE
ENST00000392102	ENST00000318129	ENST00000395881	0.944444	0.615385	0.608598	0.559829	2.72826	FALSE
ENST00000402285	ENST00000396667	ENST00000306024	0.944444	0.615385	0.608598	0.559829	2.72826	FALSE
ENST00000371568	ENST00000328666	ENST00000253193	0.944444	0.615385	0.608598	0.559829	2.72826	FALSE
ENST00000395851	ENST00000437314	ENST00000376514	0.944444	0.615385	0.608598	0.559829	2.72826	FALSE
ENST00000283296	ENST00000350030	ENST00000420843	0.944444	0.615385	0.608598	0.559829	2.72826	FALSE
ENST00000335144	ENST00000467067	ENST00000346166	0.944444	0.615385	0.608598	0.559829	2.72826	FALSE
ENST00000449699	ENST00000482985	ENST00000547387	0.944444	0.615385	0.608598	0.559829	2.72826	FALSE
ENST00000379938	ENST00000337659	ENST00000423085	0.944444	0.615385	0.608598	0.559829	2.72826	FALSE
ENST00000608853	ENST00000524965	ENST00000343304	0.944444	0.615385	0.608598	0.559829	2.72826	FALSE
ENST00000498707	ENST00000369448	ENST00000007516	0.944444	0.615385	0.608598	0.559829	2.72826	FALSE
ENST00000377724	ENST00000337523	ENST00000461097	0.944444	0.615385	0.608598	0.559829	2.72826	FALSE
ENST00000372862	ENST00000583850	ENST00000396525	0.944444	0.615385	0.608598	0.559829	2.72826	FALSE
ENST00000449247	ENST00000319264	ENST00000505164	0.944444	0.615385	0.608598	0.559829	2.72826	FALSE
ENST00000587091	ENST00000366553	ENST00000427660	0.944444	0.615385	0.608598	0.559829	2.72826	FALSE
ENST00000558583	ENST00000399921	ENST00000519678	0.944444	0.615385	0.608598	0.559829	2.72826	FALSE
ENST00000282077	ENST00000449283	ENST00000305188	0.944444	0.615385	0.608598	0.559829	2.72826	FALSE
ENST00000438704	ENST00000348066	ENST00000361113	0.944444	0.615385	0.608598	0.559829	2.72826	FALSE
ENST00000555727	ENST00000366541	ENST00000598585	0.944444	0.615385	0.608598	0.559829	2.72826	FALSE
ENST00000331222	ENST00000456315	ENST00000264717	0.944444	0.615385	0.608598	0.559829	2.72826	FALSE
ENST00000215956	ENST00000299314	ENST00000252945	0.944444	0.615385	0.608598	0.559829	2.72826	FALSE
ENST00000264431	ENST00000283871	ENST00000522655	0.944444	0.615385	0.608598	0.559829	2.72826	FALSE
ENST00000445696	ENST00000406106	ENST00000368258	0.944444	0.615385	0.608598	0.559829	2.72826	FALSE
ENST00000361093	ENST00000564178	ENST00000495146	0.944444	0.615385	0.608598	0.559829	2.72826	FALSE
ENST00000323303	ENST00000552854	ENST00000356891	0.944444	0.615385	0.608598	0.559829	2.72826	FALSE
ENST00000441802	ENST00000508495	ENST00000225927	0.944444	0.615385	0.608598	0.559829	2.72826	FALSE
ENST00000366962	ENST00000548998	ENST00000282344	0.944444	0.615385	0.608598	0.559829	2.72826	FALSE
ENST00000373953	ENST00000395314	ENST00000341657	0.944444	0.615385	0.608598	0.559829	2.72826	FALSE
ENST00000518174	ENST00000457828	ENST00000501493	0.944444	0.615385	0.608598	0.559829	2.72826	FALSE
ENST00000520984	ENST00000544898	ENST00000439984	0.944444	0.615385	0.608598	0.559829	2.72826	FALSE
ENST00000354695	ENST00000558566	ENST00000341084	0.944444	0.615385	0.608598	0.559829	2.72826	FALSE
ENST00000217407	ENST00000382671	ENST00000373151	0.944444	0.615385	0.608598	0.559829	2.72826	FALSE
ENST00000499676	ENST00000377767	ENST00000302450	0.944444	0.615385	0.608598	0.559829	2.72826	FALSE
ENST00000437406	ENST00000367696	ENST00000592023	0.944444	0.615385	0.608598	0.559829	2.72826	FALSE
ENST00000585841	ENST00000483910	ENST00000470355	0.944444	0.615385	0.608598	0.559829	2.72826	FALSE
ENST00000548577	ENST00000031146	ENST00000529255	0.944444	0.615385	0.608598	0.559829	2.72826	FALSE
ENST00000547587	ENST00000396628	ENST00000448443	0.944444	0.615385	0.608598	0.559829	2.72826	FALSE
ENST00000522425	ENST00000595973	ENST00000446373	0.944444	0.615385	0.608598	0.559829	2.72826	FALSE
ENST00000526115	ENST00000355354	ENST00000597778	0.944444	0.615385	0.608598	0.559829	2.72826	FALSE
ENST00000495531	ENST00000354396	ENST00000510979	0.944444	0.615385	0.608598	0.559829	2.72826	FALSE
ENST00000327827	ENST00000483967	ENST00000247665	0.944444	0.615385	0.608598	0.559829	2.72826	FALSE
ENST00000550443	ENST00000567815	ENST00000283006	0.944444	0.615385	0.608598	0.559829	2.72826	FALSE
ENST00000568369	ENST00000251481	ENST00000427587	0.944444	0.615385	0.608598	0.559829	2.72826	FALSE
ENST00000355371	ENST00000446688	ENST00000372862	0.944444	0.615385	0.608598	0.559829	2.72826	FALSE
ENST00000302079	ENST00000393051	ENST00000253108	0.944444	0.615385	0.608598	0.559829	2.72826	FALSE
ENST00000388712	ENST00000269321	ENST00000422769	0.944444	0.615385	0.608598	0.559829	2.72826	FALSE
ENST00000611732	ENST00000524896	ENST00000282030	0.944444	0.615385	0.608598	0.559829	2.72826	FALSE
ENST00000398073	ENST00000368872	ENST00000339157	0.944444	0.615385	0.608598	0.559829	2.72826	FALSE
ENST00000343213	ENST00000469796	ENST00000519596	0.944444	0.615385	0.608598	0.559829	2.72826	FALSE
ENST00000474694	ENST00000283871	ENST00000623113	0.944444	0.615385	0.608598	0.559829	2.72826	FALSE
ENST00000313028	ENST00000379792	ENST00000392568	0.944444	0.615385	0.608598	0.559829	2.72826	FALSE
ENST00000392334	ENST00000534038	ENST00000589288	0.944444	0.615385	0.608598	0.559829	2.72826	FALSE
ENST00000585124	ENST00000270142	ENST00000234142	0.944444	0.615385	0.608598	0.559829	2.72826	FALSE
ENST00000369807	ENST00000589825	ENST00000470422	0.944444	0.615385	0.608598	0.559829	2.72826	FALSE
ENST00000392318	ENST00000014935	ENST00000392583	0.944444	0.615385	0.608598	0.559829	2.72826	FALSE
ENST00000287239	ENST00000375255	ENST00000286788	0.944444	0.615385	0.608598	0.559829	2.72826	FALSE
ENST00000551475	ENST00000443736	ENST00000522111	0.944444	0.615385	0.608598	0.559829	2.72826	FALSE
ENST00000373042	ENST00000394144	ENST00000554617	0.944444	0.615385	0.608598	0.559829	2.72826	FALSE
ENST00000264644	ENST00000295971	ENST00000370823	0.944444	0.615385	0.608598	0.559829	2.72826	FALSE
ENST00000553542	ENST00000539907	ENST00000450251	0.944444	0.615385	0.608598	0.559829	2.72826	FALSE
ENST00000497453	ENST00000320785	ENST00000353267	0.944444	0.615385	0.608598	0.559829	2.72826	FALSE
ENST00000408968	ENST00000296215	ENST00000345739	0.944444	0.615385	0.608598	0.559829	2.72826	FALSE
ENST00000370238	ENST00000489591	ENST00000361804	0.944444	0.615385	0.608598	0.559829	2.72826	FALSE
ENST00000558720	ENST00000443798	ENST00000461447	0.944444	0.615385	0.608598	0.559829	2.72826	FALSE
ENST00000399766	ENST00000476272	ENST00000592737	0.944444	0.615385	0.608598	0.559829	2.72826	FALSE
ENST00000473125	ENST00000542611	ENST00000394249	0.944444	0.615385	0.608598	0.559829	2.72826	FALSE
ENST00000586544	ENST00000542802	ENST00000506310	0.944444	0.615385	0.608598	0.559829	2.72826	FALSE
ENST00000319349	ENST00000559133	ENST00000235790	0.944444	0.615385	0.608598	0.559829	2.72826	FALSE
ENST00000380394	ENST00000597723	ENST00000381410	0.944444	0.615385	0.608598	0.559829	2.72826	FALSE
ENST00000280527	ENST00000409697	ENST00000487153	0.944444	0.615385	0.608598	0.559829	2.72826	FALSE
ENST00000420358	ENST00000302692	ENST00000615951	0.944444	0.615385	0.608598	0.559829	2.72826	FALSE
ENST00000573058	ENST00000490713	ENST00000539743	0.944444	0.615385	0.608598	0.559829	2.72826	FALSE
ENST00000324210	ENST00000335626	ENST00000226218	1	0.538462	0.635489	0.538462	2.71241	FALSE
ENST00000537230	ENST00000233242	ENST00000444328	1	0.538462	0.635489	0.538462	2.71241	FALSE
ENST00000627972	ENST00000560637	ENST00000533121	1	0.538462	0.635489	0.538462	2.71241	FALSE
ENST00000503407	ENST00000237654	ENST00000370803	1	0.538462	0.635489	0.538462	2.71241	FALSE
ENST00000453848	ENST00000425867	ENST00000611080	1	0.538462	0.635489	0.538462	2.71241	FALSE
ENST00000296122	ENST00000263904	ENST00000457805	1	0.538462	0.635489	0.538462	2.71241	FALSE
ENST00000358350	ENST00000464559	ENST00000393055	1	0.538462	0.635489	0.538462	2.71241	FALSE
ENST00000417023	ENST00000361236	ENST00000562081	1	0.538462	0.635489	0.538462	2.71241	FALSE
ENST00000526895	ENST00000409180	ENST00000322886	1	0.538462	0.635489	0.538462	2.71241	FALSE
ENST00000284811	ENST00000589210	ENST00000443808	1	0.538462	0.635489	0.538462	2.71241	FALSE
ENST00000540687	ENST00000329908	ENST00000466429	1	0.538462	0.635489	0.538462	2.71241	FALSE
ENST00000446801	ENST00000374313	ENST00000336689	1	0.538462	0.635489	0.538462	2.71241	FALSE
ENST00000337109	ENST00000388711	ENST00000344644	1	0.538462	0.635489	0.538462	2.71241	FALSE
ENST00000397410	ENST00000495401	ENST00000401558	1	0.538462	0.635489	0.538462	2.71241	FALSE
ENST00000367634	ENST00000453066	ENST00000451882	1	0.538462	0.635489	0.538462	2.71241	FALSE
ENST00000536901	ENST00000574444	ENST00000272322	1	0.538462	0.635489	0.538462	2.71241	FALSE
ENST00000397942	ENST00000528942	ENST00000352035	1	0.538462	0.635489	0.538462	2.71241	FALSE
ENST00000405995	ENST00000382422	ENST00000400274	1	0.538462	0.635489	0.538462	2.71241	FALSE
ENST00000442614	ENST00000304874	ENST00000207870	1	0.538462	0.635489	0.538462	2.71241	FALSE
ENST00000485462	ENST00000615899	ENST00000358399	1	0.538462	0.635489	0.538462	2.71241	FALSE
ENST00000498614	ENST00000395915	ENST00000376918	1	0.538462	0.635489	0.538462	2.71241	FALSE
ENST00000458537	ENST00000525842	ENST00000366767	1	0.538462	0.635489	0.538462	2.71241	FALSE
ENST00000376228	ENST00000533482	ENST00000444840	1	0.538462	0.635489	0.538462	2.71241	FALSE
ENST00000269886	ENST00000515682	ENST00000393704	1	0.538462	0.635489	0.538462	2.71241	FALSE
ENST00000555557	ENST00000401507	ENST00000375646	1	0.538462	0.635489	0.538462	2.71241	FALSE
ENST00000371321	ENST00000219548	ENST00000535170	1	0.538462	0.635489	0.538462	2.71241	FALSE
ENST00000346178	ENST00000582379	ENST00000393829	1	0.538462	0.635489	0.538462	2.71241	FALSE
ENST00000395603	ENST00000602728	ENST00000554720	1	0.538462	0.635489	0.538462	2.71241	FALSE
ENST00000591607	ENST00000557487	ENST00000297338	1	0.538462	0.635489	0.538462	2.71241	FALSE
ENST00000448933	ENST00000449850	ENST00000395750	1	0.538462	0.635489	0.538462	2.71241	FALSE
ENST00000519973	ENST00000618718	ENST00000506644	1	0.538462	0.635489	0.538462	2.71241	FALSE
ENST00000411769	ENST00000630287	ENST00000334047	1	0.538462	0.635489	0.538462	2.71241	FALSE
ENST00000359564	ENST00000418109	ENST00000299601	1	0.538462	0.635489	0.538462	2.71241	FALSE
ENST00000489567	ENST00000544199	ENST00000379263	1	0.538462	0.635489	0.538462	2.71241	FALSE
ENST00000304992	ENST00000372088	ENST00000392894	1	0.538462	0.635489	0.538462	2.71241	FALSE
ENST00000216361	ENST00000615206	ENST00000479226	1	0.538462	0.635489	0.538462	2.71241	FALSE
ENST00000518587	ENST00000257966	ENST00000586242	1	0.538462	0.635489	0.538462	2.71241	FALSE
ENST00000345739	ENST00000360439	ENST00000392114	1	0.538462	0.635489	0.538462	2.71241	FALSE
ENST00000311111	ENST00000286523	ENST00000568470	1	0.538462	0.635489	0.538462	2.71241	FALSE
ENST00000372954	ENST00000259339	ENST00000340006	1	0.538462	0.635489	0.538462	2.71241	FALSE
ENST00000391753	ENST00000371656	ENST00000377066	1	0.538462	0.635489	0.538462	2.71241	FALSE
ENST00000178638	ENST00000441156	ENST00000232458	1	0.538462	0.635489	0.538462	2.71241	FALSE
ENST00000311127	ENST00000345330	ENST00000329962	1	0.538462	0.635489	0.538462	2.71241	FALSE
ENST00000420781	ENST00000263881	ENST00000521512	1	0.538462	0.635489	0.538462	2.71241	FALSE
ENST00000265094	ENST00000353187	ENST00000408925	1	0.538462	0.635489	0.538462	2.71241	FALSE
ENST00000378165	ENST00000414031	ENST00000262043	1	0.538462	0.635489	0.538462	2.71241	FALSE
ENST00000320230	ENST00000324071	ENST00000409998	1	0.538462	0.635489	0.538462	2.71241	FALSE
ENST00000470710	ENST00000584289	ENST00000265070	1	0.538462	0.635489	0.538462	2.71241	FALSE
ENST00000358691	ENST00000527983	ENST00000378455	1	0.538462	0.635489	0.538462	2.71241	FALSE
ENST00000549875	ENST00000371204	ENST00000373068	1	0.538462	0.635489	0.538462	2.71241	FALSE
ENST00000264233	ENST00000375003	ENST00000432648	1	0.538462	0.635489	0.538462	2.71241	FALSE
ENST00000461447	ENST00000377191	ENST00000265295	1	0.538462	0.635489	0.538462	2.71241	FALSE
ENST00000370277	ENST00000352618	ENST00000233336	1	0.538462	0.635489	0.538462	2.71241	FALSE
ENST00000568369	ENST00000557515	ENST00000371464	1	0.538462	0.635489	0.538462	2.71241	FALSE
ENST00000557690	ENST00000490175	ENST00000424123	1	0.538462	0.635489	0.538462	2.71241	FALSE
ENST00000413219	ENST00000448525	ENST00000325974	1	0.538462	0.635489	0.538462	2.71241	FALSE
ENST00000381652	ENST00000343815	ENST00000611706	1	0.538462	0.635489	0.538462	2.71241	FALSE
ENST00000582081	ENST00000397528	ENST00000424310	1	0.538462	0.635489	0.538462	2.71241	FALSE
ENST00000354193	ENST00000303904	ENST00000582529	1	0.538462	0.635489	0.538462	2.71241	FALSE
ENST00000553897	ENST00000322310	ENST00000469975	1	0.538462	0.635489	0.538462	2.71241	FALSE
ENST00000529958	ENST00000490776	ENST00000532567	1	0.538462	0.635489	0.538462	2.71241	FALSE
ENST00000456586	ENST00000406341	ENST00000350051	1	0.538462	0.635489	0.538462	2.71241	FALSE
ENST00000368222	ENST00000200457	ENST00000453270	1	0.538462	0.635489	0.538462	2.71241	FALSE
ENST00000514519	ENST00000619305	ENST00000343327	1	0.538462	0.635489	0.538462	2.71241	FALSE
ENST00000591984	ENST00000311813	ENST00000485798	1	0.538462	0.635489	0.538462	2.71241	FALSE
ENST00000203001	ENST00000313601	ENST00000611717	1	0.538462	0.635489	0.538462	2.71241	FALSE
ENST00000358461	ENST00000297477	ENST00000375731	1	0.538462	0.635489	0.538462	2.71241	FALSE
ENST00000413566	ENST00000543525	ENST00000371856	1	0.538462	0.635489	0.538462	2.71241	FALSE
ENST00000616279	ENST00000610401	ENST00000571244	1	0.538462	0.635489	0.538462	2.71241	FALSE
ENST00000457718	ENST00000531709	ENST00000301717	1	0.538462	0.635489	0.538462	2.71241	FALSE
ENST00000508079	ENST00000331768	ENST00000361842	1	0.538462	0.635489	0.538462	2.71241	FALSE
ENST00000336458	ENST00000409591	ENST00000621204	1	0.538462	0.635489	0.538462	2.71241	FALSE
ENST00000544440	ENST00000548044	ENST00000396410	1	0.538462	0.635489	0.538462	2.71241	FALSE
ENST00000399804	ENST00000381232	ENST00000341394	1	0.538462	0.635489	0.538462	2.71241	FALSE
ENST00000366844	ENST00000447318	ENST00000340067	1	0.538462	0.635489	0.538462	2.71241	FALSE
ENST00000561421	ENST00000630147	ENST00000403162	1	0.538462	0.635489	0.538462	2.71241	FALSE
ENST00000494430	ENST00000430969	ENST00000411641	1	0.538462	0.635489	0.538462	2.71241	FALSE
ENST00000605955	ENST00000572221	ENST00000424234	1	0.538462	0.635489	0.538462	2.71241	FALSE
ENST00000264710	ENST00000374257	ENST00000337080	1	0.538462	0.635489	0.538462	2.71241	FALSE
ENST00000454791	ENST00000597232	ENST00000442997	1	0.538462	0.635489	0.538462	2.71241	FALSE
ENST00000454682	ENST00000309134	ENST00000252011	1	0.538462	0.635489	0.538462	2.71241	FALSE
ENST00000538775	ENST00000583879	ENST00000440161	1	0.538462	0.635489	0.538462	2.71241	FALSE
ENST00000457641	ENST00000391881	ENST00000509531	1	0.538462	0.635489	0.538462	2.71241	FALSE
ENST00000427905	ENST00000437219	ENST00000360467	1	0.538462	0.635489	0.538462	2.71241	FALSE
ENST00000379883	ENST00000619485	ENST00000376016	1	0.538462	0.635489	0.538462	2.71241	FALSE
ENST00000483180	ENST00000556148	ENST00000573251	1	0.538462	0.635489	0.538462	2.71241	FALSE
ENST00000600289	ENST00000614189	ENST00000377499	1	0.538462	0.635489	0.538462	2.71241	FALSE
ENST00000372097	ENST00000373779	ENST00000576686	1	0.538462	0.635489	0.538462	2.71241	FALSE
ENST00000261755	ENST00000469326	ENST00000537657	1	0.538462	0.635489	0.538462	2.71241	FALSE
ENST00000395323	ENST00000256497	ENST00000472750	1	0.538462	0.635489	0.538462	2.71241	FALSE
ENST00000493643	ENST00000262061	ENST00000504199	1	0.538462	0.635489	0.538462	2.71241	FALSE
ENST00000614496	ENST00000339907	ENST00000373896	1	0.538462	0.635489	0.538462	2.71241	FALSE
ENST00000168216	ENST00000579324	ENST00000510056	1	0.538462	0.635489	0.538462	2.71241	FALSE
ENST00000542552	ENST00000565831	ENST00000320574	1	0.538462	0.635489	0.538462	2.71241	FALSE
ENST00000490870	ENST00000339394	ENST00000546072	1	0.538462	0.635489	0.538462	2.71241	FALSE
ENST00000413366	ENST00000296122	ENST00000380615	1	0.538462	0.635489	0.538462	2.71241	FALSE
ENST00000505981	ENST00000325324	ENST00000553300	1	0.538462	0.635489	0.538462	2.71241	FALSE
ENST00000517426	ENST00000446419	ENST00000517856	1	0.538462	0.635489	0.538462	2.71241	FALSE
ENST00000380728	ENST00000336865	ENST00000569639	1	0.538462	0.635489	0.538462	2.71241	FALSE
ENST00000232564	ENST00000259318	ENST00000543359	1	0.538462	0.635489	0.538462	2.71241	FALSE
ENST00000262052	ENST00000259470	ENST00000426086	1	0.538462	0.635489	0.538462	2.71241	FALSE
ENST00000433686	ENST00000433452	ENST00000265036	1	0.538462	0.635489	0.538462	2.71241	FALSE
ENST00000604524	ENST00000430676	ENST00000473637	1	0.538462	0.635489	0.538462	2.71241	FALSE
ENST00000273859	ENST00000498660	ENST00000327741	1	0.538462	0.635489	0.538462	2.71241	FALSE
ENST00000612349	ENST00000444957	ENST00000568312	1	0.538462	0.635489	0.538462	2.71241	FALSE
ENST00000337682	ENST00000393106	ENST00000610495	1	0.538462	0.635489	0.538462	2.71241	FALSE
ENST00000572484	ENST00000440460	ENST00000344836	1	0.538462	0.635489	0.538462	2.71241	FALSE
ENST00000404034	ENST00000469699	ENST00000322887	1	0.538462	0.635489	0.538462	2.71241	FALSE
ENST00000355528	ENST00000589995	ENST00000380026	1	0.538462	0.635489	0.538462	2.71241	FALSE
ENST00000381280	ENST00000399668	ENST00000430215	1	0.538462	0.635489	0.538462	2.71241	FALSE
ENST00000543779	ENST00000418039	ENST00000378364	1	0.538462	0.635489	0.538462	2.71241	FALSE
ENST00000450955	ENST00000555835	ENST00000473034	1	0.538462	0.635489	0.538462	2.71241	FALSE
ENST00000406246	ENST00000562251	ENST00000344113	1	0.538462	0.635489	0.538462	2.71241	FALSE
ENST00000353609	ENST00000376419	ENST00000232458	1	0.538462	0.635489	0.538462	2.71241	FALSE
ENST00000435101	ENST00000338380	ENST00000407249	1	0.538462	0.635489	0.538462	2.71241	FALSE
ENST00000445690	ENST00000545493	ENST00000398090	1	0.538462	0.635489	0.538462	2.71241	FALSE
ENST00000444415	ENST00000618833	ENST00000344722	1	0.538462	0.635489	0.538462	2.71241	FALSE
ENST00000452853	ENST00000470487	ENST00000540112	1	0.538462	0.635489	0.538462	2.71241	FALSE
ENST00000358171	ENST00000380698	ENST00000392321	1	0.538462	0.635489	0.538462	2.71241	FALSE
ENST00000242783	ENST00000482111	ENST00000357849	1	0.538462	0.635489	0.538462	2.71241	FALSE
ENST00000200453	ENST00000427526	ENST00000338639	1	0.538462	0.635489	0.538462	2.71241	FALSE
ENST00000529163	ENST00000462432	ENST00000300408	1	0.538462	0.635489	0.538462	2.71241	FALSE
ENST00000395751	ENST00000594581	ENST00000345598	1	0.538462	0.635489	0.538462	2.71241	FALSE
ENST00000295956	ENST00000288828	ENST00000436575	1	0.538462	0.635489	0.538462	2.71241	FALSE
ENST00000306402	ENST00000614445	ENST00000405570	1	0.538462	0.635489	0.538462	2.71241	FALSE
ENST00000296657	ENST00000532982	ENST00000234626	1	0.538462	0.635489	0.538462	2.71241	FALSE
ENST00000314759	ENST00000273590	ENST00000263672	0.722222	0.846154	0.561226	0.568376	2.69798	FALSE
ENST00000558914	ENST00000445139	ENST00000412735	0.722222	0.846154	0.561226	0.568376	2.69798	FALSE
ENST00000494613	ENST00000404158	ENST00000580419	0.722222	0.846154	0.561226	0.568376	2.69798	FALSE
ENST00000222644	ENST00000359435	ENST00000262815	0.722222	0.846154	0.561226	0.568376	2.69798	FALSE
ENST00000246337	ENST00000593383	ENST00000407022	0.722222	0.846154	0.561226	0.568376	2.69798	FALSE
ENST00000392872	ENST00000545457	ENST00000442742	0.722222	0.846154	0.561226	0.568376	2.69798	FALSE
ENST00000399613	ENST00000395841	ENST00000311943	0.722222	0.846154	0.561226	0.568376	2.69798	FALSE
ENST00000349780	ENST00000443963	ENST00000313234	0.722222	0.846154	0.561226	0.568376	2.69798	FALSE
ENST00000264170	ENST00000519168	ENST00000439343	0.722222	0.846154	0.561226	0.568376	2.69798	FALSE
ENST00000331944	ENST00000435046	ENST00000478110	0.722222	0.846154	0.561226	0.568376	2.69798	FALSE
ENST00000618908	ENST00000369969	ENST00000589042	0.722222	0.846154	0.561226	0.568376	2.69798	FALSE
ENST00000588301	ENST00000400752	ENST00000286749	0.722222	0.846154	0.561226	0.568376	2.69798	FALSE
ENST00000322088	ENST00000396914	ENST00000358246	0.722222	0.846154	0.561226	0.568376	2.69798	FALSE
ENST00000470144	ENST00000215570	ENST00000605057	0.722222	0.846154	0.561226	0.568376	2.69798	FALSE
ENST00000536364	ENST00000390539	ENST00000552660	0.722222	0.846154	0.561226	0.568376	2.69798	FALSE
ENST00000378565	ENST00000231504	ENST00000338483	0.722222	0.846154	0.561226	0.568376	2.69798	FALSE
ENST00000302053	ENST00000339223	ENST00000369307	0.722222	0.846154	0.561226	0.568376	2.69798	FALSE
ENST00000343882	ENST00000305786	ENST00000455397	0.722222	0.846154	0.561226	0.568376	2.69798	FALSE
ENST00000200676	ENST00000377104	ENST00000512584	0.722222	0.846154	0.561226	0.568376	2.69798	FALSE
ENST00000558134	ENST00000345093	ENST00000577812	0.722222	0.846154	0.561226	0.568376	2.69798	FALSE
ENST00000527552	ENST00000504789	ENST00000398422	0.722222	0.846154	0.561226	0.568376	2.69798	FALSE
ENST00000588874	ENST00000612065	ENST00000316156	0.722222	0.846154	0.561226	0.568376	2.69798	FALSE
ENST00000615825	ENST00000617219	ENST00000292035	0.722222	0.846154	0.561226	0.568376	2.69798	FALSE
ENST00000627726	ENST00000520804	ENST00000398337	0.722222	0.846154	0.561226	0.568376	2.69798	FALSE
ENST00000225171	ENST00000378026	ENST00000611023	0.722222	0.846154	0.561226	0.568376	2.69798	FALSE
ENST00000258484	ENST00000588815	ENST00000539945	0.722222	0.846154	0.561226	0.568376	2.69798	FALSE
ENST00000447952	ENST00000318238	ENST00000609744	0.722222	0.846154	0.561226	0.568376	2.69798	FALSE
ENST00000322165	ENST00000368277	ENST00000219919	0.555556	1	0.586443	0.555556	2.69755	FALSE
ENST00000583934	ENST00000561903	ENST00000456041	0.555556	1	0.586443	0.555556	2.69755	FALSE
ENST00000460934	ENST00000611479	ENST00000374541	0.555556	1	0.586443	0.555556	2.69755	FALSE
ENST00000301923	ENST00000536171	ENST00000287766	0.555556	1	0.586443	0.555556	2.69755	FALSE
ENST00000332859	ENST00000529037	ENST00000223127	0.555556	1	0.586443	0.555556	2.69755	FALSE
ENST00000225726	ENST00000360488	ENST00000565493	0.555556	1	0.586443	0.555556	2.69755	FALSE
ENST00000289779	ENST00000393564	ENST00000448137	0.555556	1	0.586443	0.555556	2.69755	FALSE
ENST00000322602	ENST00000369037	ENST00000281703	0.555556	1	0.586443	0.555556	2.69755	FALSE
ENST00000565571	ENST00000240185	ENST00000618411	0.555556	1	0.586443	0.555556	2.69755	FALSE
ENST00000513864	ENST00000394955	ENST00000336873	0.555556	1	0.586443	0.555556	2.69755	FALSE
ENST00000484981	ENST00000265175	ENST00000362003	0.555556	1	0.586443	0.555556	2.69755	FALSE
ENST00000382760	ENST00000338447	ENST00000451562	0.555556	1	0.586443	0.555556	2.69755	FALSE
ENST00000491322	ENST00000379284	ENST00000029410	0.555556	1	0.586443	0.555556	2.69755	FALSE
ENST00000476441	ENST00000495706	ENST00000570004	0.555556	1	0.586443	0.555556	2.69755	FALSE
ENST00000425700	ENST00000380817	ENST00000374294	0.555556	1	0.586443	0.555556	2.69755	FALSE
ENST00000222157	ENST00000539687	ENST00000318006	0.555556	1	0.586443	0.555556	2.69755	FALSE
ENST00000467047	ENST00000366816	ENST00000468465	0.555556	1	0.586443	0.555556	2.69755	FALSE
ENST00000532858	ENST00000413852	ENST00000564910	0.555556	1	0.586443	0.555556	2.69755	FALSE
ENST00000449067	ENST00000416841	ENST00000415914	0.555556	1	0.586443	0.555556	2.69755	FALSE
ENST00000514332	ENST00000573584	ENST00000598955	0.555556	1	0.586443	0.555556	2.69755	FALSE
ENST00000393308	ENST00000491414	ENST00000369040	0.555556	1	0.586443	0.555556	2.69755	FALSE
ENST00000452533	ENST00000280258	ENST00000503416	0.555556	1	0.586443	0.555556	2.69755	FALSE
ENST00000399523	ENST00000263270	ENST00000624932	0.555556	1	0.586443	0.555556	2.69755	FALSE
ENST00000540626	ENST00000360568	ENST00000527717	0.555556	1	0.586443	0.555556	2.69755	FALSE
ENST00000337387	ENST00000408974	ENST00000532354	0.555556	1	0.586443	0.555556	2.69755	FALSE
ENST00000262812	ENST00000424025	ENST00000592790	0.555556	1	0.586443	0.555556	2.69755	FALSE
ENST00000354817	ENST00000217386	ENST00000372663	0.555556	1	0.586443	0.555556	2.69755	FALSE
ENST00000545681	ENST00000394549	ENST00000562621	0.555556	1	0.586443	0.555556	2.69755	FALSE
ENST00000225719	ENST00000312046	ENST00000409962	0.555556	1	0.586443	0.555556	2.69755	FALSE
ENST00000221554	ENST00000412366	ENST00000301645	0.555556	1	0.586443	0.555556	2.69755	FALSE
ENST00000396077	ENST00000396526	ENST00000546892	0.555556	1	0.586443	0.555556	2.69755	FALSE
ENST00000626464	ENST00000361050	ENST00000602348	0.555556	1	0.586443	0.555556	2.69755	FALSE
ENST00000427607	ENST00000291547	ENST00000610980	0.555556	1	0.586443	0.555556	2.69755	FALSE
ENST00000321143	ENST00000487493	ENST00000419070	0.555556	1	0.586443	0.555556	2.69755	FALSE
ENST00000216774	ENST00000519686	ENST00000230122	0.555556	1	0.586443	0.555556	2.69755	FALSE
ENST00000304987	ENST00000436873	ENST00000278222	0.555556	1	0.586443	0.555556	2.69755	FALSE
ENST00000557391	ENST00000472643	ENST00000456986	0.555556	1	0.586443	0.555556	2.69755	FALSE
ENST00000436547	ENST00000467318	ENST00000378323	0.555556	1	0.586443	0.555556	2.69755	FALSE
ENST00000620232	ENST00000368258	ENST00000368445	0.555556	1	0.586443	0.555556	2.69755	FALSE
ENST00000278224	ENST00000481797	ENST00000403362	0.555556	1	0.586443	0.555556	2.69755	FALSE
ENST00000331285	ENST00000366988	ENST00000289902	0.555556	1	0.586443	0.555556	2.69755	FALSE
ENST00000354593	ENST00000382824	ENST00000580081	0.555556	1	0.586443	0.555556	2.69755	FALSE
ENST00000533316	ENST00000394609	ENST00000371514	0.555556	1	0.586443	0.555556	2.69755	FALSE
ENST00000594658	ENST00000614170	ENST00000316673	0.555556	1	0.586443	0.555556	2.69755	FALSE
ENST00000574616	ENST00000622283	ENST00000590770	0.555556	1	0.586443	0.555556	2.69755	FALSE
ENST00000442805	ENST00000378551	ENST00000494081	0.555556	1	0.586443	0.555556	2.69755	FALSE
ENST00000324333	ENST00000508595	ENST00000263026	0.555556	1	0.586443	0.555556	2.69755	FALSE
ENST00000513356	ENST00000589057	ENST00000304921	0.555556	1	0.586443	0.555556	2.69755	FALSE
ENST00000282587	ENST00000505366	ENST00000425172	0.555556	1	0.586443	0.555556	2.69755	FALSE
ENST00000342751	ENST00000506020	ENST00000219689	0.555556	1	0.586443	0.555556	2.69755	FALSE
ENST00000602393	ENST00000420027	ENST00000264255	0.555556	1	0.586443	0.555556	2.69755	FALSE
ENST00000615724	ENST00000532462	ENST00000382167	0.555556	1	0.586443	0.555556	2.69755	FALSE
ENST00000354445	ENST00000268616	ENST00000360000	0.555556	1	0.586443	0.555556	2.69755	FALSE
ENST00000284727	ENST00000244496	ENST00000438354	0.555556	1	0.586443	0.555556	2.69755	FALSE
ENST00000394329	ENST00000343986	ENST00000281030	0.555556	1	0.586443	0.555556	2.69755	FALSE
ENST00000322028	ENST00000412215	ENST00000569240	0.555556	1	0.586443	0.555556	2.69755	FALSE
ENST00000556356	ENST00000583509	ENST00000617924	0.555556	1	0.586443	0.555556	2.69755	FALSE
ENST00000373233	ENST00000549241	ENST00000597073	0.555556	1	0.586443	0.555556	2.69755	FALSE
ENST00000261797	ENST00000623112	ENST00000618715	0.555556	1	0.586443	0.555556	2.69755	FALSE
ENST00000600966	ENST00000354792	ENST00000612753	0.555556	1	0.586443	0.555556	2.69755	FALSE
ENST00000361168	ENST00000577269	ENST00000343139	0.555556	1	0.586443	0.555556	2.69755	FALSE
ENST00000263093	ENST00000543655	ENST00000590832	0.555556	1	0.586443	0.555556	2.69755	FALSE
ENST00000260049	ENST00000313367	ENST00000360864	0.555556	1	0.586443	0.555556	2.69755	FALSE
ENST00000272793	ENST00000446856	ENST00000409764	0.777778	0.769231	0.542392	0.547009	2.63641	FALSE
ENST00000221132	ENST00000338663	ENST00000222482	0.777778	0.769231	0.542392	0.547009	2.63641	FALSE
ENST00000374152	ENST00000573035	ENST00000448471	0.777778	0.769231	0.542392	0.547009	2.63641	FALSE
ENST00000582529	ENST00000306823	ENST00000614032	0.777778	0.769231	0.542392	0.547009	2.63641	FALSE
ENST00000360264	ENST00000445755	ENST00000298468	0.777778	0.769231	0.542392	0.547009	2.63641	FALSE
ENST00000297661	ENST00000402934	ENST00000521672	0.777778	0.769231	0.542392	0.547009	2.63641	FALSE
ENST00000377387	ENST00000541261	ENST00000395405	0.777778	0.769231	0.542392	0.547009	2.63641	FALSE
ENST00000373116	ENST00000354884	ENST00000534319	0.777778	0.769231	0.542392	0.547009	2.63641	FALSE
ENST00000230771	ENST00000249806	ENST00000357429	0.777778	0.769231	0.542392	0.547009	2.63641	FALSE
ENST00000304046	ENST00000357525	ENST00000435070	0.777778	0.769231	0.542392	0.547009	2.63641	FALSE
ENST00000435016	ENST00000330574	ENST00000264563	0.777778	0.769231	0.542392	0.547009	2.63641	FALSE
ENST00000590873	ENST00000355797	ENST00000377595	0.777778	0.769231	0.542392	0.547009	2.63641	FALSE
ENST00000579152	ENST00000252102	ENST00000338034	0.777778	0.769231	0.542392	0.547009	2.63641	FALSE
ENST00000570687	ENST00000541869	ENST00000263121	0.777778	0.769231	0.542392	0.547009	2.63641	FALSE
ENST00000331552	ENST00000225972	ENST00000347699	0.777778	0.769231	0.542392	0.547009	2.63641	FALSE
ENST00000388835	ENST00000352297	ENST00000411827	0.777778	0.769231	0.542392	0.547009	2.63641	FALSE
ENST00000493317	ENST00000375155	ENST00000304842	0.777778	0.769231	0.542392	0.547009	2.63641	FALSE
ENST00000335183	ENST00000252108	ENST00000474657	0.777778	0.769231	0.542392	0.547009	2.63641	FALSE
ENST00000473035	ENST00000539261	ENST00000327535	0.777778	0.769231	0.542392	0.547009	2.63641	FALSE
ENST00000529158	ENST00000433049	ENST00000510500	0.777778	0.769231	0.542392	0.547009	2.63641	FALSE
ENST00000506799	ENST00000380199	ENST00000413307	0.777778	0.769231	0.542392	0.547009	2.63641	FALSE
ENST00000542629	ENST00000241337	ENST00000563683	0.777778	0.769231	0.542392	0.547009	2.63641	FALSE
ENST00000354589	ENST00000579456	ENST00000361392	0.777778	0.769231	0.542392	0.547009	2.63641	FALSE
ENST00000463851	ENST00000356207	ENST00000266971	0.777778	0.769231	0.542392	0.547009	2.63641	FALSE
ENST00000254322	ENST00000257848	ENST00000263630	0.777778	0.769231	0.542392	0.547009	2.63641	FALSE
ENST00000351393	ENST00000219069	ENST00000400822	0.777778	0.769231	0.542392	0.547009	2.63641	FALSE
ENST00000381163	ENST00000391947	ENST00000393800	0.777778	0.769231	0.542392	0.547009	2.63641	FALSE
ENST00000258530	ENST00000390321	ENST00000344920	0.777778	0.769231	0.542392	0.547009	2.63641	FALSE
ENST00000371113	ENST00000367845	ENST00000547717	0.777778	0.769231	0.542392	0.547009	2.63641	FALSE
ENST00000251496	ENST00000396863	ENST00000506018	0.777778	0.769231	0.542392	0.547009	2.63641	FALSE
ENST00000270162	ENST00000380455	ENST00000407936	0.777778	0.769231	0.542392	0.547009	2.63641	FALSE
ENST00000397573	ENST00000394092	ENST00000296543	0.777778	0.769231	0.542392	0.547009	2.63641	FALSE
ENST00000286307	ENST00000409315	ENST00000342571	0.777778	0.769231	0.542392	0.547009	2.63641	FALSE
ENST00000445503	ENST00000379561	ENST00000452087	0.777778	0.769231	0.542392	0.547009	2.63641	FALSE
ENST00000550735	ENST00000296412	ENST00000517396	0.777778	0.769231	0.542392	0.547009	2.63641	FALSE
ENST00000369705	ENST00000394950	ENST00000260947	0.777778	0.769231	0.542392	0.547009	2.63641	FALSE
ENST00000312405	ENST00000586443	ENST00000531491	0.777778	0.769231	0.542392	0.547009	2.63641	FALSE
ENST00000381311	ENST00000371697	ENST00000527387	0.777778	0.769231	0.542392	0.547009	2.63641	FALSE
ENST00000423239	ENST00000340107	ENST00000538962	0.777778	0.769231	0.542392	0.547009	2.63641	FALSE
ENST00000231368	ENST00000374078	ENST00000369220	0.777778	0.769231	0.542392	0.547009	2.63641	FALSE
ENST00000504548	ENST00000585331	ENST00000305123	0.777778	0.769231	0.542392	0.547009	2.63641	FALSE
ENST00000347486	ENST00000546796	ENST00000260599	0.777778	0.769231	0.542392	0.547009	2.63641	FALSE
ENST00000557597	ENST00000261534	ENST00000431933	0.777778	0.769231	0.542392	0.547009	2.63641	FALSE
ENST00000341267	ENST00000361936	ENST00000368449	0.777778	0.769231	0.542392	0.547009	2.63641	FALSE
ENST00000318121	ENST00000374282	ENST00000361432	0.777778	0.769231	0.542392	0.547009	2.63641	FALSE
ENST00000548998	ENST00000497547	ENST00000598264	0.777778	0.769231	0.542392	0.547009	2.63641	FALSE
ENST00000510663	ENST00000546602	ENST00000621663	0.777778	0.769231	0.542392	0.547009	2.63641	FALSE
ENST00000410017	ENST00000354589	ENST00000552356	0.777778	0.769231	0.542392	0.547009	2.63641	FALSE
ENST00000522542	ENST00000341356	ENST00000333762	0.777778	0.769231	0.542392	0.547009	2.63641	FALSE
ENST00000378959	ENST00000567078	ENST00000513706	0.777778	0.769231	0.542392	0.547009	2.63641	FALSE
ENST00000394920	ENST00000340954	ENST00000421431	0.777778	0.769231	0.542392	0.547009	2.63641	FALSE
ENST00000534355	ENST00000329078	ENST00000617672	0.611111	0.923077	0.541171	0.534188	2.60955	FALSE
ENST00000541434	ENST00000427997	ENST00000561078	0.611111	0.923077	0.541171	0.534188	2.60955	FALSE
ENST00000618715	ENST00000310613	ENST00000433365	0.611111	0.923077	0.541171	0.534188	2.60955	FALSE
ENST00000373391	ENST00000322536	ENST00000367425	0.611111	0.923077	0.541171	0.534188	2.60955	FALSE
ENST00000335295	ENST00000229633	ENST00000226796	0.611111	0.923077	0.541171	0.534188	2.60955	FALSE
ENST00000621016	ENST00000379388	ENST00000368465	0.611111	0.923077	0.541171	0.534188	2.60955	FALSE
ENST00000461920	ENST00000341376	ENST00000337738	0.611111	0.923077	0.541171	0.534188	2.60955	FALSE
ENST00000358022	ENST00000413164	ENST00000259874	0.611111	0.923077	0.541171	0.534188	2.60955	FALSE
ENST00000323013	ENST00000469258	ENST00000361428	0.611111	0.923077	0.541171	0.534188	2.60955	FALSE
ENST00000475477	ENST00000372389	ENST00000263629	0.611111	0.923077	0.541171	0.534188	2.60955	FALSE
ENST00000412215	ENST00000274000	ENST00000550557	0.611111	0.923077	0.541171	0.534188	2.60955	FALSE
ENST00000515008	ENST00000417171	ENST00000330188	0.611111	0.923077	0.541171	0.534188	2.60955	FALSE
ENST00000306796	ENST00000273179	ENST00000617502	0.611111	0.923077	0.541171	0.534188	2.60955	FALSE
ENST00000445124	ENST00000418929	ENST00000594658	0.611111	0.923077	0.541171	0.534188	2.60955	FALSE
ENST00000222308	ENST00000548567	ENST00000457474	0.611111	0.923077	0.541171	0.534188	2.60955	FALSE
ENST00000255977	ENST00000216484	ENST00000441627	0.611111	0.923077	0.541171	0.534188	2.60955	FALSE
ENST00000369046	ENST00000554882	ENST00000559596	0.611111	0.923077	0.541171	0.534188	2.60955	FALSE
ENST00000610347	ENST00000587750	ENST00000373069	0.611111	0.923077	0.541171	0.534188	2.60955	FALSE
ENST00000355192	ENST00000353660	ENST00000374616	0.611111	0.923077	0.541171	0.534188	2.60955	FALSE
ENST00000228437	ENST00000376472	ENST00000369762	0.611111	0.923077	0.541171	0.534188	2.60955	FALSE
ENST00000630925	ENST00000405201	ENST00000449470	0.611111	0.923077	0.541171	0.534188	2.60955	FALSE
ENST00000228741	ENST00000473185	ENST00000409552	0.611111	0.923077	0.541171	0.534188	2.60955	FALSE
ENST00000420323	ENST00000442037	ENST00000514888	0.611111	0.923077	0.541171	0.534188	2.60955	FALSE
ENST00000395510	ENST00000555941	ENST00000309979	0.611111	0.923077	0.541171	0.534188	2.60955	FALSE
ENST00000613283	ENST00000426740	ENST00000467738	0.611111	0.923077	0.541171	0.534188	2.60955	FALSE
ENST00000597271	ENST00000441627	ENST00000507183	0.611111	0.923077	0.541171	0.534188	2.60955	FALSE
ENST00000447123	ENST00000252804	ENST00000525650	0.611111	0.923077	0.541171	0.534188	2.60955	FALSE
ENST00000491964	ENST00000322244	ENST00000617231	0.611111	0.923077	0.541171	0.534188	2.60955	FALSE
ENST00000396063	ENST00000474627	ENST00000493560	0.611111	0.923077	0.541171	0.534188	2.60955	FALSE
ENST00000337620	ENST00000292401	ENST00000569693	0.611111	0.923077	0.541171	0.534188	2.60955	FALSE
ENST00000355673	ENST00000359461	ENST00000542498	0.611111	0.923077	0.541171	0.534188	2.60955	FALSE
ENST00000528780	ENST00000266252	ENST00000244776	0.611111	0.923077	0.541171	0.534188	2.60955	FALSE
ENST00000549183	ENST00000360488	ENST00000600194	0.611111	0.923077	0.541171	0.534188	2.60955	FALSE
ENST00000367210	ENST00000373991	ENST00000292733	0.833333	0.692308	0.532512	0.525641	2.58379	FALSE
ENST00000312431	ENST00000309424	ENST00000473393	0.833333	0.692308	0.532512	0.525641	2.58379	FALSE
ENST00000379858	ENST00000551812	ENST00000414487	0.833333	0.692308	0.532512	0.525641	2.58379	FALSE
ENST00000369977	ENST00000369836	ENST00000263897	0.833333	0.692308	0.532512	0.525641	2.58379	FALSE
ENST00000473155	ENST00000312814	ENST00000423325	0.833333	0.692308	0.532512	0.525641	2.58379	FALSE
ENST00000508983	ENST00000494194	ENST00000439227	0.833333	0.692308	0.532512	0.525641	2.58379	FALSE
ENST00000335895	ENST00000581920	ENST00000327669	0.833333	0.692308	0.532512	0.525641	2.58379	FALSE
ENST00000370096	ENST00000381031	ENST00000476372	0.833333	0.692308	0.532512	0.525641	2.58379	FALSE
ENST00000361193	ENST00000337120	ENST00000354940	0.833333	0.692308	0.532512	0.525641	2.58379	FALSE
ENST00000551840	ENST00000259056	ENST00000381232	0.833333	0.692308	0.532512	0.525641	2.58379	FALSE
ENST00000544001	ENST00000491854	ENST00000531239	0.833333	0.692308	0.532512	0.525641	2.58379	FALSE
ENST00000399012	ENST00000559158	ENST00000216605	0.833333	0.692308	0.532512	0.525641	2.58379	FALSE
ENST00000372396	ENST00000260386	ENST00000369850	0.833333	0.692308	0.532512	0.525641	2.58379	FALSE
ENST00000584460	ENST00000407422	ENST00000367274	0.833333	0.692308	0.532512	0.525641	2.58379	FALSE
ENST00000366597	ENST00000537114	ENST00000519656	0.833333	0.692308	0.532512	0.525641	2.58379	FALSE
ENST00000526821	ENST00000612848	ENST00000532879	0.833333	0.692308	0.532512	0.525641	2.58379	FALSE
ENST00000572583	ENST00000556760	ENST00000394744	0.833333	0.692308	0.532512	0.525641	2.58379	FALSE
ENST00000265678	ENST00000493442	ENST00000357916	0.833333	0.692308	0.532512	0.525641	2.58379	FALSE
ENST00000570896	ENST00000329342	ENST00000482777	0.833333	0.692308	0.532512	0.525641	2.58379	FALSE
ENST00000400602	ENST00000422447	ENST00000357436	0.833333	0.692308	0.532512	0.525641	2.58379	FALSE
ENST00000584897	ENST00000221448	ENST00000534338	0.833333	0.692308	0.532512	0.525641	2.58379	FALSE
ENST00000369042	ENST00000262435	ENST00000589871	0.833333	0.692308	0.532512	0.525641	2.58379	FALSE
ENST00000319172	ENST00000543464	ENST00000369975	0.833333	0.692308	0.532512	0.525641	2.58379	FALSE
ENST00000159111	ENST00000392537	ENST00000258390	0.833333	0.692308	0.532512	0.525641	2.58379	FALSE
ENST00000621160	ENST00000312469	ENST00000357388	0.833333	0.692308	0.532512	0.525641	2.58379	FALSE
ENST00000355476	ENST00000277010	ENST00000431845	0.833333	0.692308	0.532512	0.525641	2.58379	FALSE
ENST00000454295	ENST00000006777	ENST00000616129	0.833333	0.692308	0.532512	0.525641	2.58379	FALSE
ENST00000392079	ENST00000336787	ENST00000504613	0.833333	0.692308	0.532512	0.525641	2.58379	FALSE
ENST00000331242	ENST00000447699	ENST00000261590	0.833333	0.692308	0.532512	0.525641	2.58379	FALSE
ENST00000301073	ENST00000530173	ENST00000221114	0.833333	0.692308	0.532512	0.525641	2.58379	FALSE
ENST00000285243	ENST00000509334	ENST00000572517	0.833333	0.692308	0.532512	0.525641	2.58379	FALSE
ENST00000229330	ENST00000367512	ENST00000536015	0.833333	0.692308	0.532512	0.525641	2.58379	FALSE
ENST00000371384	ENST00000566354	ENST00000334136	0.833333	0.692308	0.532512	0.525641	2.58379	FALSE
ENST00000321464	ENST00000556701	ENST00000288532	0.833333	0.692308	0.532512	0.525641	2.58379	FALSE
ENST00000381486	ENST00000338825	ENST00000611446	0.833333	0.692308	0.532512	0.525641	2.58379	FALSE
ENST00000391812	ENST00000357008	ENST00000418359	0.833333	0.692308	0.532512	0.525641	2.58379	FALSE
ENST00000618626	ENST00000481591	ENST00000492989	0.833333	0.692308	0.532512	0.525641	2.58379	FALSE
ENST00000360003	ENST00000530628	ENST00000583900	0.833333	0.692308	0.532512	0.525641	2.58379	FALSE
ENST00000358590	ENST00000240662	ENST00000449224	0.833333	0.692308	0.532512	0.525641	2.58379	FALSE
ENST00000550468	ENST00000336934	ENST00000330836	0.833333	0.692308	0.532512	0.525641	2.58379	FALSE
ENST00000369002	ENST00000376514	ENST00000319942	0.833333	0.692308	0.532512	0.525641	2.58379	FALSE
ENST00000358807	ENST00000340828	ENST00000379287	0.833333	0.692308	0.532512	0.525641	2.58379	FALSE
ENST00000375645	ENST00000491322	ENST00000272647	0.833333	0.692308	0.532512	0.525641	2.58379	FALSE
ENST00000613525	ENST00000470365	ENST00000356303	0.833333	0.692308	0.532512	0.525641	2.58379	FALSE
ENST00000456319	ENST00000303296	ENST00000526425	0.833333	0.692308	0.532512	0.525641	2.58379	FALSE
ENST00000578397	ENST00000359316	ENST00000227756	0.833333	0.692308	0.532512	0.525641	2.58379	FALSE
ENST00000508264	ENST00000332512	ENST00000382998	0.833333	0.692308	0.532512	0.525641	2.58379	FALSE
ENST00000555055	ENST00000225742	ENST00000331129	0.833333	0.692308	0.532512	0.525641	2.58379	FALSE
ENST00000397261	ENST00000367123	ENST00000523430	0.833333	0.692308	0.532512	0.525641	2.58379	FALSE
ENST00000287611	ENST00000318988	ENST00000303577	0.833333	0.692308	0.532512	0.525641	2.58379	FALSE
ENST00000262861	ENST00000318348	ENST00000253363	0.833333	0.692308	0.532512	0.525641	2.58379	FALSE
ENST00000567001	ENST00000351298	ENST00000378750	0.833333	0.692308	0.532512	0.525641	2.58379	FALSE
ENST00000269243	ENST00000357480	ENST00000372022	0.833333	0.692308	0.532512	0.525641	2.58379	FALSE
ENST00000556683	ENST00000338167	ENST00000222008	0.833333	0.692308	0.532512	0.525641	2.58379	FALSE
ENST00000448875	ENST00000498711	ENST00000368694	0.833333	0.692308	0.532512	0.525641	2.58379	FALSE
ENST00000482600	ENST00000286523	ENST00000394054	0.833333	0.692308	0.532512	0.525641	2.58379	FALSE
ENST00000578495	ENST00000538839	ENST00000366778	0.833333	0.692308	0.532512	0.525641	2.58379	FALSE
ENST00000367922	ENST00000230419	ENST00000491414	0.833333	0.692308	0.532512	0.525641	2.58379	FALSE
ENST00000215956	ENST00000338272	ENST00000398409	0.833333	0.692308	0.532512	0.525641	2.58379	FALSE
ENST00000532004	ENST00000424459	ENST00000374303	0.833333	0.692308	0.532512	0.525641	2.58379	FALSE
ENST00000368210	ENST00000357310	ENST00000307259	0.833333	0.692308	0.532512	0.525641	2.58379	FALSE
ENST00000380283	ENST00000380753	ENST00000354558	0.833333	0.692308	0.532512	0.525641	2.58379	FALSE
ENST00000398831	ENST00000589998	ENST00000398774	0.833333	0.692308	0.532512	0.525641	2.58379	FALSE
ENST00000541774	ENST00000424123	ENST00000549135	0.833333	0.692308	0.532512	0.525641	2.58379	FALSE
ENST00000373588	ENST00000394671	ENST00000510055	0.833333	0.692308	0.532512	0.525641	2.58379	FALSE
ENST00000260952	ENST00000593945	ENST00000564057	0.833333	0.692308	0.532512	0.525641	2.58379	FALSE
ENST00000492191	ENST00000455029	ENST00000283131	0.833333	0.692308	0.532512	0.525641	2.58379	FALSE
ENST00000336098	ENST00000368235	ENST00000533151	0.5	1	0.543557	0.5	2.54356	FALSE
ENST00000422989	ENST00000298048	ENST00000248594	0.5	1	0.543557	0.5	2.54356	FALSE
ENST00000620815	ENST00000312579	ENST00000432901	0.5	1	0.543557	0.5	2.54356	FALSE
ENST00000374384	ENST00000462347	ENST00000262960	0.5	1	0.543557	0.5	2.54356	FALSE
ENST00000300079	ENST00000503588	ENST00000378078	0.5	1	0.543557	0.5	2.54356	FALSE
ENST00000560837	ENST00000575069	ENST00000390545	0.5	1	0.543557	0.5	2.54356	FALSE
ENST00000519948	ENST00000394987	ENST00000630701	0.5	1	0.543557	0.5	2.54356	FALSE
ENST00000422922	ENST00000399654	ENST00000360244	0.5	1	0.543557	0.5	2.54356	FALSE
ENST00000549241	ENST00000372231	ENST00000244520	0.5	1	0.543557	0.5	2.54356	FALSE
ENST00000273038	ENST00000573326	ENST00000392531	0.5	1	0.543557	0.5	2.54356	FALSE
ENST00000631211	ENST00000546602	ENST00000243562	0.5	1	0.543557	0.5	2.54356	FALSE
ENST00000417393	ENST00000300896	ENST00000369227	0.5	1	0.543557	0.5	2.54356	FALSE
ENST00000511533	ENST00000409197	ENST00000392508	0.5	1	0.543557	0.5	2.54356	FALSE
ENST00000420195	ENST00000354848	ENST00000488812	0.5	1	0.543557	0.5	2.54356	FALSE
ENST00000437048	ENST00000392761	ENST00000595291	0.5	1	0.543557	0.5	2.54356	FALSE
ENST00000345392	ENST00000566369	ENST00000280701	0.5	1	0.543557	0.5	2.54356	FALSE
ENST00000323871	ENST00000367421	ENST00000337514	0.5	1	0.543557	0.5	2.54356	FALSE
ENST00000370203	ENST00000395064	ENST00000304621	0.5	1	0.543557	0.5	2.54356	FALSE
ENST00000586944	ENST00000633835	ENST00000301146	0.5	1	0.543557	0.5	2.54356	FALSE
ENST00000624901	ENST00000435495	ENST00000427895	0.5	1	0.543557	0.5	2.54356	FALSE
ENST00000591899	ENST00000001008	ENST00000426150	0.5	1	0.543557	0.5	2.54356	FALSE
ENST00000246957	ENST00000418039	ENST00000510369	0.5	1	0.543557	0.5	2.54356	FALSE
ENST00000399433	ENST00000300738	ENST00000475789	0.5	1	0.543557	0.5	2.54356	FALSE
ENST00000294543	ENST00000340880	ENST00000263093	0.5	1	0.543557	0.5	2.54356	FALSE
ENST00000359481	ENST00000441493	ENST00000612196	0.5	1	0.543557	0.5	2.54356	FALSE
ENST00000266022	ENST00000461906	ENST00000312316	0.5	1	0.543557	0.5	2.54356	FALSE
ENST00000617219	ENST00000355992	ENST00000581723	0.5	1	0.543557	0.5	2.54356	FALSE
ENST00000569591	ENST00000369466	ENST00000415493	0.5	1	0.543557	0.5	2.54356	FALSE
ENST00000373409	ENST00000295974	ENST00000624180	0.5	1	0.543557	0.5	2.54356	FALSE
ENST00000572195	ENST00000371620	ENST00000494194	0.5	1	0.543557	0.5	2.54356	FALSE
ENST00000544935	ENST00000262210	ENST00000238682	0.5	1	0.543557	0.5	2.54356	FALSE
ENST00000366910	ENST00000504614	ENST00000315869	0.5	1	0.543557	0.5	2.54356	FALSE
ENST00000622030	ENST00000476581	ENST00000390559	0.5	1	0.543557	0.5	2.54356	FALSE
ENST00000460725	ENST00000495276	ENST00000352689	0.5	1	0.543557	0.5	2.54356	FALSE
ENST00000253727	ENST00000457470	ENST00000465784	0.5	1	0.543557	0.5	2.54356	FALSE
ENST00000297258	ENST00000447079	ENST00000296142	0.5	1	0.543557	0.5	2.54356	FALSE
ENST00000615245	ENST00000368738	ENST00000359428	0.5	1	0.543557	0.5	2.54356	FALSE
ENST00000291481	ENST00000455405	ENST00000563998	0.5	1	0.543557	0.5	2.54356	FALSE
ENST00000326857	ENST00000428119	ENST00000439958	0.5	1	0.543557	0.5	2.54356	FALSE
ENST00000396104	ENST00000276533	ENST00000567530	0.5	1	0.543557	0.5	2.54356	FALSE
ENST00000230340	ENST00000475269	ENST00000462826	0.5	1	0.543557	0.5	2.54356	FALSE
ENST00000337530	ENST00000323688	ENST00000399433	0.5	1	0.543557	0.5	2.54356	FALSE
ENST00000592954	ENST00000369646	ENST00000374049	0.5	1	0.543557	0.5	2.54356	FALSE
ENST00000495140	ENST00000403444	ENST00000375687	0.5	1	0.543557	0.5	2.54356	FALSE
ENST00000531822	ENST00000368259	ENST00000344726	0.5	1	0.543557	0.5	2.54356	FALSE
ENST00000540664	ENST00000355937	ENST00000281703	0.5	1	0.543557	0.5	2.54356	FALSE
ENST00000399352	ENST00000233121	ENST00000411695	0.5	1	0.543557	0.5	2.54356	FALSE
ENST00000479135	ENST00000592952	ENST00000355327	0.5	1	0.543557	0.5	2.54356	FALSE
ENST00000493112	ENST00000576119	ENST00000396064	0.5	1	0.543557	0.5	2.54356	FALSE
ENST00000425611	ENST00000248924	ENST00000368520	0.5	1	0.543557	0.5	2.54356	FALSE
ENST00000359206	ENST00000630701	ENST00000546342	0.5	1	0.543557	0.5	2.54356	FALSE
ENST00000596362	ENST00000317551	ENST00000549128	0.5	1	0.543557	0.5	2.54356	FALSE
ENST00000533649	ENST00000424383	ENST00000356607	0.5	1	0.543557	0.5	2.54356	FALSE
ENST00000327040	ENST00000529037	ENST00000591718	0.5	1	0.543557	0.5	2.54356	FALSE
ENST00000559397	ENST00000616377	ENST00000377044	0.888889	0.615385	0.53231	0.504274	2.54086	FALSE
ENST00000380118	ENST00000469159	ENST00000374787	0.888889	0.615385	0.53231	0.504274	2.54086	FALSE
ENST00000547897	ENST00000609040	ENST00000439685	0.888889	0.615385	0.53231	0.504274	2.54086	FALSE
ENST00000419642	ENST00000540918	ENST00000377797	0.888889	0.615385	0.53231	0.504274	2.54086	FALSE
ENST00000409659	ENST00000506179	ENST00000367342	0.888889	0.615385	0.53231	0.504274	2.54086	FALSE
ENST00000609199	ENST00000366663	ENST00000373129	0.888889	0.615385	0.53231	0.504274	2.54086	FALSE
ENST00000357668	ENST00000389759	ENST00000375394	0.888889	0.615385	0.53231	0.504274	2.54086	FALSE
ENST00000591510	ENST00000264690	ENST00000361445	0.888889	0.615385	0.53231	0.504274	2.54086	FALSE
ENST00000503303	ENST00000622786	ENST00000616760	0.888889	0.615385	0.53231	0.504274	2.54086	FALSE
ENST00000496046	ENST00000489523	ENST00000477970	0.888889	0.615385	0.53231	0.504274	2.54086	FALSE
ENST00000392318	ENST00000301332	ENST00000495553	0.888889	0.615385	0.53231	0.504274	2.54086	FALSE
ENST00000397761	ENST00000423057	ENST00000381295	0.888889	0.615385	0.53231	0.504274	2.54086	FALSE
ENST00000474973	ENST00000358625	ENST00000246914	0.888889	0.615385	0.53231	0.504274	2.54086	FALSE
ENST00000378482	ENST00000323851	ENST00000389506	0.888889	0.615385	0.53231	0.504274	2.54086	FALSE
ENST00000379568	ENST00000409826	ENST00000618998	0.888889	0.615385	0.53231	0.504274	2.54086	FALSE
ENST00000433674	ENST00000592257	ENST00000321337	0.888889	0.615385	0.53231	0.504274	2.54086	FALSE
ENST00000415496	ENST00000416769	ENST00000510373	0.888889	0.615385	0.53231	0.504274	2.54086	FALSE
ENST00000585956	ENST00000322347	ENST00000323798	0.888889	0.615385	0.53231	0.504274	2.54086	FALSE
ENST00000379024	ENST00000229214	ENST00000548082	0.888889	0.615385	0.53231	0.504274	2.54086	FALSE
ENST00000470212	ENST00000587194	ENST00000357387	0.888889	0.615385	0.53231	0.504274	2.54086	FALSE
ENST00000490870	ENST00000407936	ENST00000315467	0.888889	0.615385	0.53231	0.504274	2.54086	FALSE
ENST00000336592	ENST00000372811	ENST00000375440	0.888889	0.615385	0.53231	0.504274	2.54086	FALSE
ENST00000575120	ENST00000526634	ENST00000428278	0.888889	0.615385	0.53231	0.504274	2.54086	FALSE
ENST00000517396	ENST00000368547	ENST00000296839	0.888889	0.615385	0.53231	0.504274	2.54086	FALSE
ENST00000532004	ENST00000598436	ENST00000522658	0.888889	0.615385	0.53231	0.504274	2.54086	FALSE
ENST00000297532	ENST00000389793	ENST00000261866	0.888889	0.615385	0.53231	0.504274	2.54086	FALSE
ENST00000393107	ENST00000404455	ENST00000379239	0.888889	0.615385	0.53231	0.504274	2.54086	FALSE
ENST00000541084	ENST00000481673	ENST00000375255	0.888889	0.615385	0.53231	0.504274	2.54086	FALSE
ENST00000351986	ENST00000447146	ENST00000230588	0.888889	0.615385	0.53231	0.504274	2.54086	FALSE
ENST00000579755	ENST00000517654	ENST00000588709	0.888889	0.615385	0.53231	0.504274	2.54086	FALSE
ENST00000457199	ENST00000547211	ENST00000218340	0.888889	0.615385	0.53231	0.504274	2.54086	FALSE
ENST00000382199	ENST00000306467	ENST00000595437	0.888889	0.615385	0.53231	0.504274	2.54086	FALSE
ENST00000624931	ENST00000405975	ENST00000482669	0.888889	0.615385	0.53231	0.504274	2.54086	FALSE
ENST00000338368	ENST00000614484	ENST00000375151	0.888889	0.615385	0.53231	0.504274	2.54086	FALSE
ENST00000578542	ENST00000605286	ENST00000454913	0.888889	0.615385	0.53231	0.504274	2.54086	FALSE
ENST00000565831	ENST00000520626	ENST00000432763	0.888889	0.615385	0.53231	0.504274	2.54086	FALSE
ENST00000235150	ENST00000389658	ENST00000341372	0.888889	0.615385	0.53231	0.504274	2.54086	FALSE
ENST00000338366	ENST00000495307	ENST00000320172	0.888889	0.615385	0.53231	0.504274	2.54086	FALSE
ENST00000343289	ENST00000523944	ENST00000504789	0.888889	0.615385	0.53231	0.504274	2.54086	FALSE
ENST00000294072	ENST00000409809	ENST00000568965	0.888889	0.615385	0.53231	0.504274	2.54086	FALSE
ENST00000336838	ENST00000468747	ENST00000445505	0.888889	0.615385	0.53231	0.504274	2.54086	FALSE
ENST00000591660	ENST00000620134	ENST00000528311	0.888889	0.615385	0.53231	0.504274	2.54086	FALSE
ENST00000254488	ENST00000514376	ENST00000358007	0.888889	0.615385	0.53231	0.504274	2.54086	FALSE
ENST00000436336	ENST00000312405	ENST00000533792	0.888889	0.615385	0.53231	0.504274	2.54086	FALSE
ENST00000407249	ENST00000313269	ENST00000599898	0.888889	0.615385	0.53231	0.504274	2.54086	FALSE
ENST00000381431	ENST00000589978	ENST00000375731	0.888889	0.615385	0.53231	0.504274	2.54086	FALSE
ENST00000217961	ENST00000429990	ENST00000343218	0.888889	0.615385	0.53231	0.504274	2.54086	FALSE
ENST00000243498	ENST00000334133	ENST00000434667	0.888889	0.615385	0.53231	0.504274	2.54086	FALSE
ENST00000556724	ENST00000568233	ENST00000497355	0.888889	0.615385	0.53231	0.504274	2.54086	FALSE
ENST00000245907	ENST00000534313	ENST00000422046	0.888889	0.615385	0.53231	0.504274	2.54086	FALSE
ENST00000472726	ENST00000526072	ENST00000487469	0.888889	0.615385	0.53231	0.504274	2.54086	FALSE
ENST00000226230	ENST00000348007	ENST00000376472	0.888889	0.615385	0.53231	0.504274	2.54086	FALSE
ENST00000561277	ENST00000467695	ENST00000428026	0.888889	0.615385	0.53231	0.504274	2.54086	FALSE
ENST00000431877	ENST00000304567	ENST00000427526	0.888889	0.615385	0.53231	0.504274	2.54086	FALSE
ENST00000320868	ENST00000495113	ENST00000361983	0.888889	0.615385	0.53231	0.504274	2.54086	FALSE
ENST00000629438	ENST00000580404	ENST00000409321	0.888889	0.615385	0.53231	0.504274	2.54086	FALSE
ENST00000411809	ENST00000474990	ENST00000617979	0.888889	0.615385	0.53231	0.504274	2.54086	FALSE
ENST00000244137	ENST00000618312	ENST00000337198	0.888889	0.615385	0.53231	0.504274	2.54086	FALSE
ENST00000370765	ENST00000452035	ENST00000512556	0.888889	0.615385	0.53231	0.504274	2.54086	FALSE
ENST00000495113	ENST00000327331	ENST00000578968	0.888889	0.615385	0.53231	0.504274	2.54086	FALSE
ENST00000394723	ENST00000544246	ENST00000409709	0.888889	0.615385	0.53231	0.504274	2.54086	FALSE
ENST00000358598	ENST00000400245	ENST00000350435	0.888889	0.615385	0.53231	0.504274	2.54086	FALSE
ENST00000506184	ENST00000544168	ENST00000506259	0.888889	0.615385	0.53231	0.504274	2.54086	FALSE
ENST00000330342	ENST00000374018	ENST00000417009	0.888889	0.615385	0.53231	0.504274	2.54086	FALSE
ENST00000270460	ENST00000409775	ENST00000345365	0.888889	0.615385	0.53231	0.504274	2.54086	FALSE
ENST00000317534	ENST00000357992	ENST00000435016	0.888889	0.615385	0.53231	0.504274	2.54086	FALSE
ENST00000420576	ENST00000264867	ENST00000395321	0.888889	0.615385	0.53231	0.504274	2.54086	FALSE
ENST00000512041	ENST00000366997	ENST00000258538	0.888889	0.615385	0.53231	0.504274	2.54086	FALSE
ENST00000465878	ENST00000373212	ENST00000271620	0.888889	0.615385	0.53231	0.504274	2.54086	FALSE
ENST00000395684	ENST00000393107	ENST00000278070	0.888889	0.615385	0.53231	0.504274	2.54086	FALSE
ENST00000550733	ENST00000538711	ENST00000266508	0.888889	0.615385	0.53231	0.504274	2.54086	FALSE
ENST00000367846	ENST00000012049	ENST00000392537	0.888889	0.615385	0.53231	0.504274	2.54086	FALSE
ENST00000558494	ENST00000216468	ENST00000397408	0.888889	0.615385	0.53231	0.504274	2.54086	FALSE
ENST00000359003	ENST00000601675	ENST00000604729	0.888889	0.615385	0.53231	0.504274	2.54086	FALSE
ENST00000622082	ENST00000320676	ENST00000252015	0.888889	0.615385	0.53231	0.504274	2.54086	FALSE
ENST00000258991	ENST00000514176	ENST00000371544	0.888889	0.615385	0.53231	0.504274	2.54086	FALSE
ENST00000263934	ENST00000262053	ENST00000527754	0.888889	0.615385	0.53231	0.504274	2.54086	FALSE
ENST00000306270	ENST00000419631	ENST00000307750	0.888889	0.615385	0.53231	0.504274	2.54086	FALSE
ENST00000314289	ENST00000371437	ENST00000612273	0.888889	0.615385	0.53231	0.504274	2.54086	FALSE
ENST00000361735	ENST00000275053	ENST00000441738	0.888889	0.615385	0.53231	0.504274	2.54086	FALSE
ENST00000352251	ENST00000262932	ENST00000371356	0.888889	0.615385	0.53231	0.504274	2.54086	FALSE
ENST00000418596	ENST00000479872	ENST00000493518	0.888889	0.615385	0.53231	0.504274	2.54086	FALSE
ENST00000514251	ENST00000246532	ENST00000572621	0.888889	0.615385	0.53231	0.504274	2.54086	FALSE
ENST00000357668	ENST00000327569	ENST00000254521	0.888889	0.615385	0.53231	0.504274	2.54086	FALSE
ENST00000321265	ENST00000393955	ENST00000564209	0.888889	0.615385	0.53231	0.504274	2.54086	FALSE
ENST00000529158	ENST00000611189	ENST00000368809	0.888889	0.615385	0.53231	0.504274	2.54086	FALSE
ENST00000344442	ENST00000527432	ENST00000379933	0.888889	0.615385	0.53231	0.504274	2.54086	FALSE
ENST00000345264	ENST00000525463	ENST00000366649	0.888889	0.615385	0.53231	0.504274	2.54086	FALSE
ENST00000240487	ENST00000248566	ENST00000419255	0.888889	0.615385	0.53231	0.504274	2.54086	FALSE
ENST00000535468	ENST00000355815	ENST00000378045	0.888889	0.615385	0.53231	0.504274	2.54086	FALSE
ENST00000440410	ENST00000420764	ENST00000506699	0.888889	0.615385	0.53231	0.504274	2.54086	FALSE
ENST00000534313	ENST00000550050	ENST00000575728	0.888889	0.615385	0.53231	0.504274	2.54086	FALSE
ENST00000370206	ENST00000510019	ENST00000433674	0.888889	0.615385	0.53231	0.504274	2.54086	FALSE
ENST00000409645	ENST00000294623	ENST00000590514	0.888889	0.615385	0.53231	0.504274	2.54086	FALSE
ENST00000292174	ENST00000389231	ENST00000354785	0.888889	0.615385	0.53231	0.504274	2.54086	FALSE
ENST00000507000	ENST00000372586	ENST00000474192	0.888889	0.615385	0.53231	0.504274	2.54086	FALSE
ENST00000402285	ENST00000446198	ENST00000276893	0.888889	0.615385	0.53231	0.504274	2.54086	FALSE
ENST00000368759	ENST00000524904	ENST00000403601	0.888889	0.615385	0.53231	0.504274	2.54086	FALSE
ENST00000355192	ENST00000289175	ENST00000227266	0.888889	0.615385	0.53231	0.504274	2.54086	FALSE
ENST00000267176	ENST00000437340	ENST00000599960	0.888889	0.615385	0.53231	0.504274	2.54086	FALSE
ENST00000461133	ENST00000321562	ENST00000489671	0.888889	0.615385	0.53231	0.504274	2.54086	FALSE
ENST00000361923	ENST00000342193	ENST00000402194	0.888889	0.615385	0.53231	0.504274	2.54086	FALSE
ENST00000374242	ENST00000307289	ENST00000402434	0.888889	0.615385	0.53231	0.504274	2.54086	FALSE
ENST00000379060	ENST00000429205	ENST00000409106	0.888889	0.615385	0.53231	0.504274	2.54086	FALSE
ENST00000628507	ENST00000409547	ENST00000374675	0.888889	0.615385	0.53231	0.504274	2.54086	FALSE
ENST00000469762	ENST00000598955	ENST00000326080	0.888889	0.615385	0.53231	0.504274	2.54086	FALSE
ENST00000530173	ENST00000500893	ENST00000399976	0.888889	0.615385	0.53231	0.504274	2.54086	FALSE
ENST00000392064	ENST00000623083	ENST00000459994	0.888889	0.615385	0.53231	0.504274	2.54086	FALSE
ENST00000264001	ENST00000543683	ENST00000374152	0.888889	0.615385	0.53231	0.504274	2.54086	FALSE
ENST00000584437	ENST00000507807	ENST00000557550	0.888889	0.615385	0.53231	0.504274	2.54086	FALSE
ENST00000559087	ENST00000446189	ENST00000246229	0.888889	0.615385	0.53231	0.504274	2.54086	FALSE
ENST00000373498	ENST00000261407	ENST00000612090	0.888889	0.615385	0.53231	0.504274	2.54086	FALSE
ENST00000554383	ENST00000339624	ENST00000356834	0.888889	0.615385	0.53231	0.504274	2.54086	FALSE
ENST00000380834	ENST00000481673	ENST00000372563	0.888889	0.615385	0.53231	0.504274	2.54086	FALSE
ENST00000265062	ENST00000460725	ENST00000372715	0.666667	0.846154	0.508493	0.512821	2.53413	FALSE
ENST00000355801	ENST00000395321	ENST00000610543	0.666667	0.846154	0.508493	0.512821	2.53413	FALSE
ENST00000379060	ENST00000568784	ENST00000602008	0.666667	0.846154	0.508493	0.512821	2.53413	FALSE
ENST00000298912	ENST00000456339	ENST00000614355	0.666667	0.846154	0.508493	0.512821	2.53413	FALSE
ENST00000533213	ENST00000537776	ENST00000417009	0.666667	0.846154	0.508493	0.512821	2.53413	FALSE
ENST00000570116	ENST00000531767	ENST00000227756	0.666667	0.846154	0.508493	0.512821	2.53413	FALSE
ENST00000347587	ENST00000558924	ENST00000460013	0.666667	0.846154	0.508493	0.512821	2.53413	FALSE
ENST00000269856	ENST00000358097	ENST00000355426	0.666667	0.846154	0.508493	0.512821	2.53413	FALSE
ENST00000310015	ENST00000612785	ENST00000285398	0.666667	0.846154	0.508493	0.512821	2.53413	FALSE
ENST00000379170	ENST00000529479	ENST00000553213	0.666667	0.846154	0.508493	0.512821	2.53413	FALSE
ENST00000576209	ENST00000524698	ENST00000422875	0.666667	0.846154	0.508493	0.512821	2.53413	FALSE
ENST00000606794	ENST00000307305	ENST00000466061	0.666667	0.846154	0.508493	0.512821	2.53413	FALSE
ENST00000383763	ENST00000540828	ENST00000569766	0.666667	0.846154	0.508493	0.512821	2.53413	FALSE
ENST00000526390	ENST00000626814	ENST00000333957	0.666667	0.846154	0.508493	0.512821	2.53413	FALSE
ENST00000619168	ENST00000616661	ENST00000597419	0.666667	0.846154	0.508493	0.512821	2.53413	FALSE
ENST00000352187	ENST00000217426	ENST00000419162	0.666667	0.846154	0.508493	0.512821	2.53413	FALSE
ENST00000356003	ENST00000380764	ENST00000577269	0.666667	0.846154	0.508493	0.512821	2.53413	FALSE
ENST00000260746	ENST00000370550	ENST00000512041	0.666667	0.846154	0.508493	0.512821	2.53413	FALSE
ENST00000354728	ENST00000409286	ENST00000373896	0.666667	0.846154	0.508493	0.512821	2.53413	FALSE
ENST00000360954	ENST00000328853	ENST00000361471	0.666667	0.846154	0.508493	0.512821	2.53413	FALSE
ENST00000430002	ENST00000359271	ENST00000547717	0.666667	0.846154	0.508493	0.512821	2.53413	FALSE
ENST00000443721	ENST00000480358	ENST00000474657	0.666667	0.846154	0.508493	0.512821	2.53413	FALSE
ENST00000525946	ENST00000303329	ENST00000509198	0.666667	0.846154	0.508493	0.512821	2.53413	FALSE
ENST00000378536	ENST00000269080	ENST00000486101	0.666667	0.846154	0.508493	0.512821	2.53413	FALSE
ENST00000397852	ENST00000301923	ENST00000469144	0.666667	0.846154	0.508493	0.512821	2.53413	FALSE
ENST00000479279	ENST00000451315	ENST00000504124	0.666667	0.846154	0.508493	0.512821	2.53413	FALSE
ENST00000341529	ENST00000368830	ENST00000330964	0.666667	0.846154	0.508493	0.512821	2.53413	FALSE
ENST00000441840	ENST00000346085	ENST00000241393	0.666667	0.846154	0.508493	0.512821	2.53413	FALSE
ENST00000489349	ENST00000371122	ENST00000349077	0.666667	0.846154	0.508493	0.512821	2.53413	FALSE
ENST00000251642	ENST00000231420	ENST00000403525	0.666667	0.846154	0.508493	0.512821	2.53413	FALSE
ENST00000314393	ENST00000264720	ENST00000631020	0.666667	0.846154	0.508493	0.512821	2.53413	FALSE
ENST00000521416	ENST00000418931	ENST00000426291	0.666667	0.846154	0.508493	0.512821	2.53413	FALSE
ENST00000466568	ENST00000409315	ENST00000395468	0.944444	0.538462	0.54458	0.482906	2.51039	FALSE
ENST00000390325	ENST00000399262	ENST00000565788	0.944444	0.538462	0.54458	0.482906	2.51039	FALSE
ENST00000488858	ENST00000377615	ENST00000375323	0.944444	0.538462	0.54458	0.482906	2.51039	FALSE
ENST00000371996	ENST00000359263	ENST00000457718	0.944444	0.538462	0.54458	0.482906	2.51039	FALSE
ENST00000336415	ENST00000359015	ENST00000606017	0.944444	0.538462	0.54458	0.482906	2.51039	FALSE
ENST00000405785	ENST00000373616	ENST00000256707	0.944444	0.538462	0.54458	0.482906	2.51039	FALSE
ENST00000257909	ENST00000253457	ENST00000370982	0.944444	0.538462	0.54458	0.482906	2.51039	FALSE
ENST00000599564	ENST00000436190	ENST00000611123	0.944444	0.538462	0.54458	0.482906	2.51039	FALSE
ENST00000026218	ENST00000317840	ENST00000620312	0.944444	0.538462	0.54458	0.482906	2.51039	FALSE
ENST00000361532	ENST00000357865	ENST00000397408	0.944444	0.538462	0.54458	0.482906	2.51039	FALSE
ENST00000406877	ENST00000251496	ENST00000479322	0.944444	0.538462	0.54458	0.482906	2.51039	FALSE
ENST00000345136	ENST00000525684	ENST00000381815	0.944444	0.538462	0.54458	0.482906	2.51039	FALSE
[truncated: 13,000 more rows]
